# Supplementary material for: Genome-wide transcriptional analysis of two soybean genotypes under dehydration and rehydration conditions
Source: BMC Genomics. 2013 Oct 6;14:687. doi: 10.1186/1471-2164-14-687 (PMC3827939; doi:10.1186/1471-2164-14-687)
Supplement: Additional file 1 — List of screened soybean material. Fifty-seven soybean genotypes from different areas of China were used in preliminary screening under different dehydration times, from which two drought-tolerant genotypes and two drought-sensitive genotypes were selected. [file 1471-2164-14-687-S1.xls]

## Sheet: Sheet1
Additional file 1. List of soybean materials for screening.		The time of dehydration treatment
soybean materials	0h	0.5h	1h	2h	4h	6h	8h	10h	12h
L76-2106	0	0	0	0	0	25	30	40	55
TongShanTianEDan	0	0	0	25	40	45	50	60	70
ChaHuangDaiDou1	0	0	0	20	45	65	70	80	85
GuiChun2	0	0	0	20	40	50	55	60	75
DaBaiMaoDou	0	0	0	0	25	45	50	60	65
JianGeHuaLinJiWo	0	0	0	0	35	55	60	65	70
JinDou21	0	0	0	0	0	20	25	40	50
YiZhengDaLiHuangDou	0	0	0	20	45	60	75	80	85
PiXianRuanTiaoZhi	0	0	0	25	35	40	60	70	75
LongDou7	0	0	15	20	45	65	75	80	85
JianWeiQuanShuiDou	0	0	0	20	45	60	65	70	80
GongDou13	0	0	0	0	35	55	75	80	85
ZhongPin03-5339	0	0	0	20	35	55	60	70	75
L68-1774	0	0	0	0	20	40	45	60	70
QuanDou253	0	0	25	35	40	45	65	80	85
L70-4313	0	0	0	0	25	40	60	75	80
HuiChaXiaoHuangDou	0	0	0	20	45	60	75	80	85
DaiMiDou	0	0	0	20	40	60	70	80	85
L74u-6710	0	0	0	20	40	60	70	80	85
GongDou7	0	0	15	20	30	50	60	75	80
ZhongDou33	0	0	30	45	60	75	80	90	100
ZhongPin03-5355	0	0	0	0	25	40	50	60	75
L63-1667	0	0	20	25	40	45	60	80	90
ShaXianWuDou	0	0	0	0	35	55	70	80	85
ChangShouShiYueHuang	0	0	0	0	20	35	60	70	75
74-424	0	0	0	0	25	40	65	75	80
WuJiangWuYueNiuMaoHuang	0	0	0	20	25	30	40	60	70
L71-1388	0	0	0	0	0	20	40	55	60
L68-1864	0	0	0	0	0	20	40	55	60
PiXianLaYangHuang	0	0	0	0	0	20	40	55	60
YouWuDou	0	0	0	0	20	20	40	60	65
LvPiDou	0	0	0	0	20	40	55	60	65
You01-65	0	0	0	20	45	55	60	65	75
ZhongPin03-5358	0	0	0	20	40	45	50	60	70
ShanZIBaiHuangDou	0	0	20	30	40	50	55	60	70
ZaDou6	0	0	0	0	35	40	50	60	65
L69-1667	0	0	0	0	25	30	40	60	65
ZhongPin03-5361	0	0	0	0	20	40	60	65	70
TianLong1	0	0	0	0	0	20	35	50	60
GuiChun1	0	0	0	0	0	20	30	45	55
perrin	0	0	0	0	20	25	40	60	65
L67-3124	0	0	0	0	20	35	55	70	75
XiaoLiHuangDou	0	0	0	25	40	45	55	70	75
HuaChun2	0	0	0	0	25	35	40	60	65
XinBaDa2	0	0	0	0	0	25	45	60	65
ZhongPin03-5364	0	0	0	20	55	60	70	80	85
lawar	0	0	20	40	60	65	70	80	85
YueChun03-3	0	0	25	30	40	55	65	80	100
ZhongPin03-5412	0	0	25	30	40	60	70	80	100
You02-33	0	0	25	30	45	60	70	80	100
XiaoHeiDou	0	0	0	25	40	60	70	80	85
ZhongDou34	0	0	25	35	45	65	75	80	100
XuDou8	0	0	20	25	40	60	70	75	80
L70-4629	0	0	0	0	20	25	40	45	60
HuHuang1	0	0	0	0	20	30	40	60	65
L70-4422	0	0	0	20	35	40	60	65	80
ZhongPin03-5366	0	0	20	30	40	60	70	85	100
There were four rates for the phenotypic characteristics:
0 = no wilting; 20-40 = slight wilting; 40-60 = moderate wilting; 60-80 = severe wilting; 100 = plant death.
