# Supplementary material for: Genome-wide transcriptional analysis of two soybean genotypes under dehydration and rehydration conditions
Source: BMC Genomics. 2013 Oct 6;14:687. doi: 10.1186/1471-2164-14-687 (PMC3827939; doi:10.1186/1471-2164-14-687)
Supplement: Additional file 3 — Primers used in the QRT-PCR analysis. Primers listed were used to amplify eight genes that were randomly selected for QRT-PCR assays to confirm DEG reliability and five housekeeping genes used to quantify gene expression. [file 1471-2164-14-687-S3.xls]

## Sheet: Sheet1
Additional file 3: Primer information of genes for the QRT-PCR analysis and housekeeping genes
Genes	Forward primer(5'-3')	Reverse primer(5'-3')
Glyma01g40620.1	CTGCTGCGACGATGGTTCA	CCCGAAAGGTAGGACACTGCT
Glyma16g26740.1	GTTGGATGACTGGGTTCTATGC	TTGTGGCTTGTGGAGGAGG
Glyma19g34740.1	TGGGAAACAGATGGTCGGC	GCGTCTTGGTTGGATTTGGAG
Glyma10g40580.1	TGCCACCCTACTGTTATGTTCTC	CTTGTTCCCATAGGTCCCAGA
Glyma10g35940.1	AGAGGTATTCCTGCCCCTATGC	GCCATGACTGAAAACTTCTTGGT
Glyma20g27580.1	CCACTTCGGAAACTTCACCC	CGACGGCACTTATCTGGCTTA
Glyma14g34590.1	ACGGAGAAAGGTGCCAGGTC	TGCGGCTCGGTTACATCAA
Glyma12g07770.1	TTGAATACCGAGACGAACGAGC	ACGCAAGGGTGGAGGAATAAC
Housekeeping genes			Gene locus	NCBI Accession No.	Unigene ID	Arabidopsis ortholog locus	Arabidopsis description locus	Function
ACT2/7	TTTGCTGGTGATGATGCTC	ACCTCTTTTTGACTGGGCT	Glyma04g39380.1	BW677100	Gma.30938	AT5G09810	Actin 2/7	Cytoskeletal structural protein
HDC	AGGTCGTTGTTGTCTCAGGTG	CGTGCCGCTTCAGTCTCAG	Glyma08g05480.1	CK768960	Gma.34482	AT1G58050	Nuclear helicase	Unwinding of the DNA double-helix
TUA5	ATTTACCCTTCCCCACAGGTTTCA	GCAGATGTCGTAGATGGCTTCGTT	Glyma05g29000.1	CA801144	Gma.13580	AT5G19780	alpha Tubulin	Structural constituent of cytoskeleton
UKN2	GCCTCTGGATACCTGCTCAAG	ACCTCCTCCTCAAACTCCTCTG	Glyma06g04180.1	BE330043	Gma.20882	AT4G33380	Hypothetical protein	Unkown
UBQ10	CAAAGCAAAAATCCAGGACAAG	CACCACGAAGACGCAACACAAG	Glyma07g32020.1	EH258122	Gma.17451	AT4G05320	Ubiquitin 10	Protein binding,protein modification
