# Supplementary material for: Genome-wide transcriptional analysis of two soybean genotypes under dehydration and rehydration conditions
Source: BMC Genomics. 2013 Oct 6;14:687. doi: 10.1186/1471-2164-14-687 (PMC3827939; doi:10.1186/1471-2164-14-687)
Supplement: Additional file 4 — Categorization and abundance of tags. The number of total tags and distinct tags calculated for different tag abundance categories from 28 libraries. [file 1471-2164-14-687-S4.xls]

## Sheet: summary 
Additional file 4 Categorization and abundance of tags.
Summary		JW0L	JW0R	JD2L	JW2L	JD2R	JW2R	JD10L	JW10L	JD10R	JW10R	ZW0L	ZW0R	ZD2L	ZW2L	ZD2R	ZW2R	ZD10L	ZW10L	ZD10R	ZW10R	JR0.5L	JR0.5R	JR2L	JR2R	ZR0.5L	ZR0.5R	ZR2L	ZR2R
Raw Data	Total	5864045	5942552	6034717	5871150	5808735	6067082	6075302	5935244	6092341	6238225	5987911	6151742	6054078	5808332	5892996	6037353	6072868	5885700	6087678	5872116	6141491	5891116	6090746	6073980	6147152	5894435	5880515	5982517
	Distinct Tag	493785	522172	389198	336439	440031	408334	625915	371297	542586	437599	517848	586402	423685	497787	594201	862340	342587	401311	631392	512849	443488	561532	793566	672796	637014	662710	555977	644729
Clean Tag	Total number	5556222	5614651	5802413	5681928	5547487	5831589	5680701	5721233	5759255	5993651	5667082	5834724	5788913	5499782	5551986	5474821	5866934	5647313	5687049	5569269	5898229	5534059	5612151	5649304	5750264	5472553	5557595	5564210
	Distinct Tag number	186774	195271	157946	147993	180495	173476	232245	159083	211393	194211	197873	270470	159582	190727	254127	300712	137725	163805	231547	211138	201399	206155	315852	249845	241100	242339	233964	228155
All Tag Mapping to Gene	Total number	4411733	4301071	4724799	4329353	4119077	4238278	4400247	4383657	4205528	4301909	4481403	4423509	4730492	4308779	4090025	4000012	4729699	4480219	4045663	4210353	4603142	4134379	4232512	4182516	4339882	3932693	4255170	4156474
	Total % of clean tag	0.794	0.766	0.8143	0.762	0.7425	0.7268	0.7746	0.7662	0.7302	0.7177	0.7908	0.7581	0.8172	0.7834	0.7367	0.7306	0.8062	0.7933	0.7114	0.756	0.7804	0.7471	0.7542	0.7404	0.7547	0.7186	0.7656	0.747
	Distinct Tag number	92690	93707	90351	82326	84851	83498	88084	90151	90745	91254	92995	105579	87169	93919	94493	99974	79264	93616	88534	104016	97639	87075	109212	96961	94050	88174	103541	92054
	Distinct Tag % of clean tag	0.4963	0.4799	0.572	0.5563	0.4701	0.4813	0.3793	0.5667	0.4293	0.4699	0.47	0.3904	0.5462	0.4924	0.3718	0.3325	0.5755	0.5715	0.3824	0.4926	0.4848	0.4224	0.3458	0.3881	0.3901	0.3638	0.4426	0.4035
Unambiguous Tag Mapping to Gene	Total number	4398692	4280349	4707235	4313842	4097406	4211642	4379877	4367414	4178025	4276221	4463978	4404720	4714043	4293631	4066800	3984869	4715099	4459875	4023989	4191073	4573652	4110086	4218710	4164659	4325685	3913146	4239534	4138947
	Total % of clean tag	0.7917	0.7624	0.8113	0.7592	0.7386	0.7222	0.771	0.7634	0.7254	0.7135	0.7877	0.7549	0.8143	0.7807	0.7325	0.7279	0.8037	0.7897	0.7076	0.7525	0.7754	0.7427	0.7517	0.7372	0.7523	0.715	0.7628	0.7439
	Distinct Tag number	92160	93179	89924	81941	84454	83079	87474	89738	90270	90792	92435	104915	86735	93427	93876	99245	78891	93195	87989	103536	97104	86514	108488	96281	93475	87609	102946	91460
	Distinct Tag % of clean tag	0.4934	0.4772	0.5693	0.5537	0.4679	0.4789	0.3766	0.5641	0.427	0.4675	0.4671	0.3879	0.5435	0.4898	0.3694	0.33	0.5728	0.5689	0.38	0.4904	0.4821	0.4197	0.3435	0.3854	0.3877	0.3615	0.44	0.4009
All Tag-mapped Genes	number	30155	29961	28921	28058	28045	27965	28453	29492	29487	29132	29815	31708	28866	30116	30667	32107	25163	29974	29187	30912	29704	28537	33165	30392	30303	29141	31725	29706
	% of ref genes	0.5405	0.5371	0.5184	0.5029	0.5027	0.5013	0.51	0.5287	0.5286	0.5222	0.5344	0.5684	0.5174	0.5398	0.5497	0.5755	0.4511	0.5373	0.5232	0.5541	0.5325	0.5115	0.5945	0.5448	0.5432	0.5224	0.5687	0.5325
Unambiguous Tag-mapped Genes	number	30072	29867	28836	27984	27973	27883	28337	29396	29383	29039	29684	31583	28762	30024	30547	31984	25067	29877	29091	30839	29614	28431	33077	30281	30199	29036	31607	29607
	% of ref genes	0.5391	0.5354	0.5169	0.5016	0.5014	0.4998	0.5079	0.5269	0.5267	0.5205	0.5321	0.5661	0.5156	0.5382	0.5476	0.5733	0.4493	0.5356	0.5215	0.5528	0.5308	0.5096	0.5929	0.5428	0.5413	0.5205	0.5666	0.5307
Mapping to Genome	Total number	673447	691943	685113	769527	715827	785066	808630	779473	737853	728012	715995	815383	677683	724166	837583	814045	731250	715635	844133	723218	783182	779211	857420	789041	840656	887545	766653	778040
	Total % of clean tag	0.1212	0.1232	0.1181	0.1354	0.129	0.1346	0.1423	0.1362	0.1281	0.1215	0.1263	0.1397	0.1171	0.1317	0.1509	0.1487	0.1246	0.1267	0.1484	0.1299	0.1328	0.1408	0.1528	0.1397	0.1462	0.1622	0.1379	0.1398
	Distinct Tag number	58453	52786	42673	39061	40605	42357	93872	41592	55932	42664	66063	98316	45856	60358	94820	115915	37324	44040	75206	55354	64131	67484	137810	88445	94249	92159	80931	78429
	Distinct Tag % of clean tag	0.313	0.2703	0.2702	0.2639	0.225	0.2442	0.4042	0.2614	0.2646	0.2197	0.3339	0.3635	0.2874	0.3165	0.3731	0.3855	0.271	0.2689	0.3248	0.2622	0.3184	0.3273	0.4363	0.354	0.3909	0.3803	0.3459	0.3438
Unknown Tag	Total number	471042	621637	392501	583048	712583	808245	471824	558103	815874	963730	469684	595832	380738	466837	624378	660764	405985	451459	797253	635698	511905	620469	522219	677747	569726	652315	535772	629696
	Total % of clean tag	0.0848	0.1107	0.0676	0.1026	0.1285	0.1386	0.0831	0.0975	0.1417	0.1608	0.0829	0.1021	0.0658	0.0849	0.1125	0.1207	0.0692	0.0799	0.1402	0.1141	0.0868	0.1121	0.0931	0.12	0.0991	0.1192	0.0964	0.1132
	Distinct Tag number	35631	48778	24922	26606	55039	47621	50289	27340	64716	60293	38815	66575	26557	36450	64814	84823	21137	26149	67807	51768	39629	51596	68830	64439	52801	62006	49492	57672
	Distinct Tag % of clean tag	0.1908	0.2498	0.1578	0.1798	0.3049	0.2745	0.2165	0.1719	0.3061	0.3105	0.1962	0.2461	0.1664	0.1911	0.255	0.2821	0.1535	0.1596	0.2928	0.2452	0.1968	0.2503	0.2179	0.2579	0.219	0.2559	0.2115	0.2528
Clean tags are those remaining after low-quality tags have been removed from the raw data. Distinct tags are different types of clean tags. Unambiguous tags are the
clean tags remaining after removal of tags mapped to reference sequences from multiple genes.
