# Supplementary material for: Genome-wide transcriptional analysis of two soybean genotypes under dehydration and rehydration conditions
Source: BMC Genomics. 2013 Oct 6;14:687. doi: 10.1186/1471-2164-14-687 (PMC3827939; doi:10.1186/1471-2164-14-687)
Supplement: Additional file 6 — Genes responsive to dehydration only in tolerant-genotype leaves. DEGs between tolerant and sensitive genotypes were obtained by bioinformatics analysis; DEGs expressed under drought only in the tolerant-genotype leaves are listed. [file 1471-2164-14-687-S6.xls]

## Sheet: Sheet1
Additional file 6: Genes responsive to dehydration only in the tolerant variety leaves
Genes [FDR ≤0.001，|log2Ratio|≥1 and P-value ＜ 0.01 (**).] are identified as differentially expressed genes
Gene	log2 Ratio	P-Value	FDR	Annotation
Glyma20g38980.1|PACid:16318348	1.11528	0.000154356	0.000353841	serine/threonine protein kinase
Glyma20g38610.1|PACid:16318307	-2.22991	3.69592e-05	9.90934e-05	ATP-binding cassette transporter
Glyma20g38050.2|PACid:16318243	-2.34163	1.22125e-13	8.50906e-13	hypothetical protein
Glyma20g33110.1|PACid:16317690	-1.31216	5.43128e-06	1.6746e-05	unknown
Glyma20g31210.2|PACid:16317466	2.15433	7.34518e-30	7.93908e-29	NAC domain protein
Glyma20g31030.1|PACid:16317445	1.88421	3.09788e-25	3.15427e-24	GmCK2p
Glyma20g30490.1|PACid:16317380	1.74253	2.58682e-12	1.54474e-11	multidrug resistance-associated protein 1
Glyma20g30100.2|PACid:16317338	-1.3687	8.20686e-08	3.23631e-07	ATP binding protein
Glyma20g26780.1|PACid:16316957	1.12158	2.14128e-09	9.99031e-09	RING-H2 finger protein
Glyma20g23550.1|PACid:16316566	1.19862	2.83974e-09	1.3153e-08	zinc finger protein
Glyma20g21030.1|PACid:16316297	1.25219	3.57182e-23	3.50725e-22	putative ammonium transporter AMT1;1
Glyma19g34120.1|PACid:16313694	-3.81339	9.39582e-12	5.36953e-11	selenocysteine methyltransferase-like protein
Glyma18g52520.1|PACid:16311246	-2.79778	3.31242e-11	1.80835e-10	hypothetical protein RCOM_0464910
Glyma18g51420.1|PACid:16311135	-4.30688	7.27802e-05	0.000184217	DNA-directed RNA polymerase III subunit F, putative
Glyma18g45780.1|PACid:16310558	-2.90634	2.96628e-09	1.3718e-08	SOC1
Glyma18g42300.1|PACid:16310221	-3.53845	1.55783e-06	5.2629e-06	carboxyl transferase alpha subunit
Glyma18g12920.1|PACid:16308711	-4.58949	7.27802e-05	0.000183984	imidazole glycerol phosphate synthase subunit hisf, putative
Glyma18g10290.1|PACid:16308473	1.53182	1.16402e-09	5.56302e-09	putative ethylene responsive factor
Glyma18g08640.1|PACid:16308315	-2.36712	0.000149564	0.000343722	transporter, putative
Glyma18g03210.1|PACid:16307776	-3.44451	7.2918e-05	0.000181597	cytochrome P450 monooxygenase CYP90A15
Glyma17g37480.1|PACid:16307349	-2.01973	6.6883e-163	1.16529e-161	histone H3.2
Glyma17g37050.1|PACid:16307306	1.36187	0	0	proteasome subunit alpha type, putative
Glyma17g34660.1|PACid:16307050	1.32522	4.8459e-08	1.97177e-07	metal transport protein
Glyma17g32780.1|PACid:16306847	2.84137	1.09698e-140	1.85009e-139	stress-induced receptor-like kinase
Glyma17g23620.1|PACid:16306335	5.08524	3.78884e-104	5.93354e-103	gag-pro
Glyma17g18250.1|PACid:16306001	-9.17243	1.31343e-10	6.83736e-10	heavy metal cation transport atpase, putative
Glyma17g15480.1|PACid:16305686	3.30856	1.50109e-67	2.10201e-66	ethylene-responsive transcription factor 1A
Glyma17g11820.1|PACid:16305258	-1.32757	0	0	sucrose-phosphate synthase
Glyma17g08270.1|PACid:16304843	-1.83158	1.19216e-12	7.33037e-12	protein kinase
Glyma17g03070.3|PACid:16304230	-9.79928	4.4409e-16	3.7906e-15	peroxisomal fatty acid beta-oxidation multifunctional protein
Glyma16g25080.1|PACid:16302811	2.27816	0.000302104	0.000665808	resistance protein
Glyma16g23790.1|PACid:16302683	-1.62612	4.86982e-06	1.52863e-05	candidate disease-resistance protein
Glyma16g08960.1|PACid:16301955	1.61449	8.51172e-13	5.32861e-12	peroxisomal 3-hydroxyisobutyryl-coenzyme A hydrolase
Glyma16g04110.1|PACid:16301411	-5.44956	4.52786e-05	0.000119553	mammalian sterol-regulatory element binding protein
Glyma16g04060.2|PACid:16301405	-1.53971	3.48354e-07	1.27386e-06	BTB/POZ; MATH
Glyma15g42250.1|PACid:16300814	1.67391	1.80809e-20	1.68716e-19	cytokinesis negative regulator RCP1
Glyma15g40850.1|PACid:16300668	-9.03342	1.03962e-09	5.00514e-09	eukaryotic translation elongation factor, putative
Glyma15g40250.1|PACid:16300603	1.53473	6.36476e-17	5.55428e-16	glutathione S-transferase GST 16
Glyma15g17630.2|PACid:16299116	-1.59661	2.52572e-06	8.26867e-06	Galactose mutarotase-like
Glyma15g15010.1|PACid:16298831	-10.7271	0	0	ATP citrate lyase alpha subunit
Glyma15g07920.2|PACid:16298022	-3.53778	2.83048e-06	9.18133e-06	allantoinase
Glyma14g40540.1|PACid:16297069	-4.31987	0.000114648	0.000272897	Auxin response factor, putative
Glyma14g20400.1|PACid:16295741	-1.37061	3.8397e-09	1.74694e-08	hypothetical protein RCOM_0803370
Glyma14g13480.2|PACid:16295379	-2.74309	5.09338e-06	1.57852e-05	aspartate aminotransferase
Glyma14g10960.1|PACid:16295123	1.46596	8.60456e-09	3.77748e-08	Protein YME1, putative
Glyma14g06750.1|PACid:16294617	-1.76184	1.64541e-06	5.49636e-06	MYB transcription factor MYB75
Glyma14g01660.1|PACid:16293991	-2.24529	1.06619e-08	4.63124e-08	cellulose synthase-like protein CslE
Glyma13g43580.2|PACid:16293652	-2.28273	8.92606e-07	3.09277e-06	Serine/threonine-protein kinase PBS1, putative
Glyma13g41800.1|PACid:16293450	-11.9218	0	0	beta-glucosidase D7
Glyma13g39470.1|PACid:16293170	-3.79059	8.9151e-13	5.56143e-12	aldo-keto reductase, putative
Glyma13g32760.1|PACid:16292400	-2.05039	1.31941e-06	4.49331e-06	DNA polymerase V
Glyma13g31720.3|PACid:16292279	1.52222	0	0	Protein C20orf11, putative
Glyma13g30990.1|PACid:16292177	1.0347	1.5161e-06	5.13462e-06	ethylene-responsive element binding factor 4
Glyma13g29760.1|PACid:16292037	1.50311	6.36896e-35	7.29057e-34	heat shock transcription factor
Glyma13g27250.2|PACid:16291734	-1.74166	0	0	cellulose synthase
Glyma13g25010.1|PACid:16291481	-1.23967	9.6914e-10	4.67556e-09	double-stranded RNA binding protein, putative
Glyma13g23950.2|PACid:16291363	-1.62536	2.59272e-08	1.08874e-07	mitochondrial benzaldehyde dehydrogenase
Glyma13g17820.1|PACid:16290654	1.73051	8.0812e-145	1.36984e-143	similar to polyubiquitin
Glyma13g17270.2|PACid:16290590	-2.42321	9.90538e-05	0.000242682	Auxin response factor, putative
Glyma13g13050.1|PACid:16290412	1.22936	2.1207e-07	7.99541e-07	Potyvirus VPg interacting protein
Glyma13g10640.1|PACid:16290236	1.85713	8.9245e-05	0.000219474	N-rich protein
Glyma13g10400.1|PACid:16290209	1.93179	9.64504e-05	0.000236438	transposon protein, putative, CACTA, En/Spm sub-class
Glyma13g09390.1|PACid:16290113	-3.15205	2.96628e-09	1.36486e-08	protein transporter, putative
Glyma13g03280.2|PACid:16289508	-1.32092	0	0	putative long chain acyl-CoA synthetase 9
Glyma13g01560.1|PACid:16289345	1.21697	1.17777e-34	1.34358e-33	hypothetical protein isoform 2
Glyma12g36140.1|PACid:16289058	3.31425	6.56326e-103	1.02358e-101	hypothetical protein ARALYDRAFT_894035
Glyma12g33990.1|PACid:16288819	1.07597	4.12102e-07	1.49949e-06	transcription factor
Glyma12g30910.1|PACid:16288459	1.70875	5.57374e-11	3.00141e-10	Vacuolar protein sorting-associated protein VPS4, putative
Glyma12g29040.1|PACid:16288250	-1.70619	0	0	hypothetical protein VITISV_029216
Glyma12g06630.1|PACid:16286645	-1.71539	5.29604e-05	0.000137313	SCL domain class transcription factor
Glyma12g06430.1|PACid:16286624	-2.26764	2.96648e-09	1.36016e-08	Nucleic acid binding NABP
Glyma12g05770.1|PACid:16286541	-11.6193	0	0	isoflavone conjugate-specific beta-glucosidase
Glyma12g04490.1|PACid:16286381	-1.02078	4.50914e-05	0.00012004	ATP binding protein, putative
Glyma12g03740.3|PACid:16286289	-2.74048	9.06466e-06	2.69606e-05	phosphotransferase
Glyma12g00350.1|PACid:16285835	-1.93395	9.20596e-13	5.71203e-12	radical sam protein, putative
Glyma11g33560.2|PACid:16285250	-1.0426	0	0	cytosolic glutamine synthetase GSbeta1
Glyma11g26530.1|PACid:16284736	5.20911	8.09274e-124	1.32686e-122	hypothetical protein VITISV_037041
Glyma11g14550.1|PACid:16283887	-1.4694	0	0	Nucleic acid binding NABP
Glyma11g14500.1|PACid:16283882	-1.5037	4.57418e-07	1.65755e-06	Nucleic acid binding NABP
Glyma11g13870.1|PACid:16283803	-2.61449	0	0	lipoxygenase LOX2
Glyma11g08680.1|PACid:16283157	-1.56847	0	0	aberrant large forked product, putative
Glyma11g03800.1|PACid:16282584	-1.25619	9.43882e-10	4.55737e-09	acyl-CoA oxidase
Glyma10g40190.1|PACid:16281603	2.32116	5.65652e-70	8.0106e-69	putative phytosulfokine peptide precursor
Glyma10g35940.1|PACid:16281120	-7.93664	6.4372e-05	0.000164879	C2-H2 zinc finger protein
Glyma10g34810.1|PACid:16280963	-2.24206	7.52732e-14	5.51728e-13	r3h domain containing protein, putative
Glyma10g31560.1|PACid:16280599	-1.34571	1.02251e-07	4.01218e-07	similar to ubiquitin carboxyl-terminal hydrolase family protein
Glyma10g29490.2|PACid:16280355	2.13788	7.09574e-37	8.32232e-36	lipoxygenase
Glyma10g26690.1|PACid:16280046	1.02372	6.53552e-10	3.2045e-09	ammonium/proton co-transporter
Glyma10g06480.1|PACid:16278783	-1.05918	2.72004e-13	1.80676e-12	Transitional endoplasmic reticulum ATPase, putative
Glyma10g01640.1|PACid:16278240	1.70287	1.85038e-14	1.44101e-13	bZIP transcription factor bZIP59
Glyma09g42050.1|PACid:16278050	-1.81047	3.0788e-06	9.88329e-06	translation elongation factor, putative
Glyma09g38300.1|PACid:16277617	-7.93664	6.4372e-05	0.000164557	leucine zipper-ef-hand containing transmembrane protein, putative
Glyma09g35760.1|PACid:16277321	1.27062	1.99554e-06	6.61153e-06	Glycerol-3-phosphate transporter, putative
Glyma09g32390.1|PACid:16276930	1.37818	0.00021798	0.000492772	PERK1-like protein kinase
Glyma09g31080.1|PACid:16276796	-1.69223	0	0	Poly(A) polymerase alpha, putative
Glyma09g27730.1|PACid:16276441	3.58212	6.71418e-111	1.07273e-109	gag-pro
Glyma09g01850.1|PACid:16274467	-9.21432	6.5905e-11	3.51115e-10	Root phototropism protein, putative
Glyma08g46970.1|PACid:16274103	-1.1909	9.42734e-07	3.26156e-06	hypothetical protein VITISV_019015
Glyma08g45020.1|PACid:16273877	-1.47024	2.41918e-12	1.44693e-11	Translocation protein sec62, putative
Glyma08g40920.1|PACid:16273412	1.48964	1.31321e-81	1.93073e-80	protein kinase
Glyma08g20230.1|PACid:16271826	-2.18548	1.39615e-07	5.32794e-07	lipoxygenase-10
Glyma08g20200.1|PACid:16271823	-9.17243	1.31343e-10	6.82553e-10	Seed lipoxygenase
Glyma08g16670.1|PACid:16271394	-1.47336	0	0	mitogen-activated kinase kinase kinase alpha
Glyma08g14880.1|PACid:16271195	-2.55586	1.48326e-13	1.02208e-12	flavonoid 3-hydroxylase, putative
Glyma08g11500.1|PACid:16270775	-1.15381	1.11277e-06	3.80947e-06	subtilisin-like protease
Glyma08g01350.1|PACid:16269558	7.7211	0.000233096	0.000525757	hypothetical protein RCOM_1078910
Glyma07g39890.2|PACid:16269328	1.47832	4.59658e-27	4.80736e-26	polyphosphoinositide binding protein Ssh1p
Glyma07g35110.1|PACid:16268777	1.18909	1.40813e-15	1.17456e-14	pyruvate kinase
Glyma07g26460.1|PACid:16268003	4.35053	1.4911e-254	2.81333e-253	hypothetical protein VITISV_020379
Glyma07g05930.1|PACid:16266348	1.20806	0.000400934	0.000871093	with no lysine kinase
Glyma07g05150.1|PACid:16266245	-3.9542	1.58336e-05	4.56555e-05	pectin methylesterase
Glyma07g04080.1|PACid:16266122	-3.70673	8.9151e-13	5.5499e-12	lecithine cholesterol acyltransferase-like protein
Glyma06g44340.1|PACid:16265142	-1.21893	4.86056e-13	3.12761e-12	26S proteasome regulatory subunit rpn1, putative
Glyma06g42850.1|PACid:16264983	-7.82655	0.000128288	0.000298503	peroxidase
Glyma06g41290.1|PACid:16264830	7.94251	5.78604e-05	0.000149219	TIR-NBS-LRR type disease resistance protein
Glyma06g40570.1|PACid:16264757	4.74208	6.4647e-157	1.11919e-155	hypothetical protein VITISV_020846
Glyma06g35630.1|PACid:16264311	-11.4404	0	0	tyrosine aminotransferase
Glyma06g19740.1|PACid:16263541	-2.95361	2.83048e-06	9.19026e-06	Protein farnesyltransferase subunit beta
Glyma06g09430.1|PACid:16262312	1.94555	8.7807e-15	7.02199e-14	inositol phosphate kinase
Glyma06g09310.7|PACid:16262298	-2.5115	5.18498e-06	1.60294e-05	Poly(A) polymerase beta, putative
Glyma06g05890.1|PACid:16261866	-2.41172	2.0132e-08	8.51817e-08	copper P1B-ATPase
Glyma06g04410.1|PACid:16261684	-1.64663	0.000126504	0.000295107	zinc finger protein
Glyma06g04360.2|PACid:16261678	-2.0836	8.81448e-08	3.4709e-07	expressed protein-like protein
Glyma05g37260.1|PACid:16260996	-1.6927	6.35698e-10	3.12307e-09	calcium-dependent protein kinase, putative
Glyma05g28610.1|PACid:16259954	-2.33985	1.62424e-06	5.43046e-06	naregenin-chalcone synthase
Glyma05g17460.1|PACid:16259052	1.12813	1.12283e-06	3.84259e-06	disease resistance protein-like protein MsR1
Glyma05g17390.1|PACid:16259045	-11.0464	0	0	beta-ketoacyl-CoA synthase
Glyma05g09070.1|PACid:16258748	-10.4126	0	0	cytochrome P450, putative
Glyma05g08590.3|PACid:16258688	-3.95287	0.000114725	0.000271103	carbonic anhydrase
Glyma05g07730.1|PACid:16258593	-7.82655	0.000128288	0.000299013	aminophospholipid ATPase
Glyma05g07580.1|PACid:16258575	-2.03519	4.42472e-10	2.20005e-09	serine/threonine protein kinase, putative
Glyma05g05180.1|PACid:16258387	1.82563	1.0441e-09	5.00506e-09	ethylene-responsive transcription factor 1A
Glyma05g04940.1|PACid:16258361	-1.33119	2.07916e-10	1.06901e-09	acyl-CoA oxidase
Glyma04g42720.3|PACid:16257673	1.21468	2.1482e-12	1.28922e-11	chloroplast stromal ascorbate peroxidase
Glyma04g40610.1|PACid:16257416	-1.72122	1.14634e-07	4.47526e-07	WD40 repeats protein LjTTG1
Glyma04g36710.1|PACid:16256969	-2.64517	2.96628e-09	1.368e-08	transferase, transferring glycosyl groups, putative
Glyma04g14270.1|PACid:16255859	-1.17344	3.06258e-06	9.83437e-06	hypothetical protein VITISV_021538
Glyma04g09290.1|PACid:16255401	-2.6284	2.4861e-07	9.26029e-07	inositol phosphate kinase
Glyma04g06110.1|PACid:16255030	-1.59393	0	0	fiddlehead-like protein
Glyma03g35020.2|PACid:16253373	-4.78422	2.48608e-07	9.3273e-07	starch branching enzyme
Glyma03g30480.1|PACid:16252848	-10.4315	0	0	Pentatricopeptide repeat
Glyma03g29450.1|PACid:16252722	1.36892	5.37494e-15	4.37407e-14	calcium-dependent calmodulin-independent protein kinase isoform 2
Glyma03g12120.1|PACid:16251621	-7.82655	0.000128288	0.000298088	lectin-like receptor kinase 7;3
Glyma03g06650.1|PACid:16251294	3.5746	8.94712e-82	1.31673e-80	amt2-like protein
Glyma03g00800.1|PACid:16250698	-6.43296	0.000114648	0.000275164	isopropylmalate synthase, putative
Glyma02g47750.1|PACid:16250550	-1.90399	1.26522e-07	4.91891e-07	NAD(P)H-dependent 6'-deoxychalcone synthase
Glyma02g40490.1|PACid:16249689	-3.87571	1.58336e-05	4.59599e-05	Transporter ATM1, mitochondrial precursor, putative
Glyma02g14450.1|PACid:16248067	-3.45943	0.000135594	0.00031279	Naringenin-chalcone synthase 6
Glyma02g06200.1|PACid:16247156	-1.95361	7.53302e-05	0.000186907	ubiquitin-protein ligase, putative
Glyma02g05190.1|PACid:16247044	1.45083	2.52702e-23	2.48621e-22	Proteasome subunit alpha type-7
Glyma02g03800.1|PACid:16246881	-2.28288	2.9664e-09	1.36075e-08	AP-1 complex subunit gamma-2, putative
Glyma01g44870.1|PACid:16246350	-1.1639	1.84678e-06	6.13287e-06	hypothetical protein RCOM_0912170
Glyma01g36660.2|PACid:16245385	-9.44915	1.0516e-12	6.49538e-12	aberrant large forked product, putative
Glyma01g19190.1|PACid:16244114	4.62003	2.82802e-107	4.47316e-106	putative gag polyprotein
Glyma01g03650.3|PACid:16243295	-1.76495	4.96936e-13	3.19214e-12	ADP-ribosylation factor
Glyma01g01190.1|PACid:16243008	-1.44574	7.94932e-08	3.13804e-07	GAMYB-binding protein
Glyma0092s00240.1|PACid:16242819	-8.03342	3.23004e-05	8.74139e-05	sigma factor sigb regulation protein rsbq, putative
