# Supplementary material for: Genome-wide transcriptional analysis of two soybean genotypes under dehydration and rehydration conditions
Source: BMC Genomics. 2013 Oct 6;14:687. doi: 10.1186/1471-2164-14-687 (PMC3827939; doi:10.1186/1471-2164-14-687)
Supplement: Additional file 7 — Genes responsive to dehydration only in tolerant-genotype roots. DEGs between tolerant and sensitive genotypes were obtained by bioinformatics analysis; DEGs expressed under dehydration only in the tolerant genotype roots are listed. [file 1471-2164-14-687-S7.xls]

## Sheet: Sheet1
Additional file 7: Genes responsive to dehydration only in the tolerant variety roots
Genes [FDR ≤0.001，|log2Ratio|≥1 and P-value ＜ 0.01 (**).] are identified as differentially expressed genes
Gene	log2 Ratio	P-Value	FDR	Annotation
Glyma05g02470.1|PACid:16258069	-8.22882	5.55146e-06	2.68987e-05	receptor-like protein kinase
Glyma11g14040.1|PACid:16283824	-2.15019	2.1293e-05	9.42159e-05	PLETHORA 2
Glyma13g39650.1|PACid:16293191	7.82018	9.20714e-05	0.000357634	putative basic helix-loop-helix protein BHLH21
Glyma05g25340.1|PACid:16259568	-4.33711	6.92648e-05	0.000277482	polygalacturonase inhibiting protein precursor
Glyma09g29310.1|PACid:16276598	-4.08398	8.05942e-06	3.8327e-05	pathogen-inducible trypsin-inhibitor-like protein
Glyma09g29330.1|PACid:16276600	-2.38628	2.96114e-10	2.38126e-09	pathogen-inducible trypsin-inhibitor-like protein
Glyma12g29600.1|PACid:16288310	-2.74688	2.64396e-05	0.000114114	protein binding protein, putative
Glyma05g25370.1|PACid:16259571	-4.72813	5.56336e-08	3.53556e-07	polygalacturonase inhibiting protein precursor
Glyma07g10710.1|PACid:16266887	-1.97491	1.84969e-05	8.25743e-05	hypothetical protein RCOM_0725500
Glyma09g27700.1|PACid:16276438	-2.53533	0.000200192	0.000724407	lectin precursor
Glyma13g07180.1|PACid:16289928	4.45154	1.9842e-16	2.83034e-15	hypothetical protein POPTRDRAFT_1076074
Glyma17g15710.1|PACid:16305712	-1.70557	0	0	Major pollen allergen Ory s 1 precursor, putative
Glyma10g03620.1|PACid:16278462	-3.00346	1.43374e-05	6.50985e-05	hypothetical protein RCOM_0991200
Glyma04g43150.1|PACid:16257726	-1.56209	1.11244e-13	1.32172e-12	Auxin transporter-like protein 3
Glyma08g01710.1|PACid:16269601	-2.55643	4.12444e-11	3.56545e-10	glutathione peroxidase
Glyma15g30380.1|PACid:16299963	-1.76266	1.37597e-06	7.30641e-06	Glutamine amidotransferase, class I, active site
Glyma17g12620.1|PACid:16305350	-2.22757	1.07159e-05	4.99226e-05	similar to putative serine/threonine protein kinase
Glyma05g37660.1|PACid:16261046	-1.43076	3.70016e-05	0.000156473	tir-nbs resistance protein
Glyma10g34760.1|PACid:16280958	-4.07273	2.148e-11	1.89689e-10	RAV-like DNA-binding protein
Glyma11g05550.1|PACid:16282794	-2.0548	0	0	MYB transcription factor MYB50
Glyma01g02800.1|PACid:16243194	1.42468	0.000127249	0.000479876	hypothetical protein VITISV_030583
Glyma13g00630.1|PACid:16289234	1.61177	2.9559e-09	2.16901e-08	heavy metal cation transport atpase, putative
Glyma06g46940.1|PACid:16265431	2.94822	3.01192e-10	2.41158e-09	similar to putative multidrug resistance-associated protein
Glyma06g04680.1|PACid:16261715	-2.28985	7.40832e-07	4.08676e-06	mitotic cyclin a1-type
Glyma07g03840.1|PACid:16266087	1.84354	1.80372e-10	1.47624e-09	Auxin-induced protein AUX22
Glyma03g02560.1|PACid:16250897	-1.4007	1.73693e-05	7.78113e-05	hypothetical protein ARALYDRAFT_471393
Glyma09g32160.1|PACid:16276906	-1.70332	3.78676e-10	3.00669e-09	aldehyde dehydrogenase, putative
Glyma01g45150.1|PACid:16246380	-1.8618	0.000181188	0.000664851	Trimeric LpxA-like
Glyma20g23070.2|PACid:16316510	-5.06028	1.4336e-05	6.53233e-05	Pyrophosphate-energized vacuolar membrane proton pump, putative
Glyma12g04320.1|PACid:16286358	-2.31861	0.000200634	0.000725207	minichromosome maintenance 4 protein
Glyma17g34710.1|PACid:16307056	-3.31358	7.00072e-05	0.000279093	hypothetical protein ARALYDRAFT_496141
Glyma12g36520.1|PACid:16289102	-2.77529	2.43904e-06	1.25167e-05	condensin complex components subunit
Glyma13g31560.1|PACid:16292261	-1.19883	5.54756e-05	0.000226046	Dof6 transcription factor
Glyma01g04470.2|PACid:16243391	1.40993	1.66086e-07	9.98918e-07	pyruvate dehydrogenase alpha subunit
Glyma05g31120.1|PACid:16260255	-1.25728	8.40142e-07	4.60533e-06	somatic embryogenesis receptor kinase-like protein 3
Glyma01g32000.1|PACid:16244923	-1.1894	5.31368e-06	2.58314e-05	Protein SCAR2, putative
Glyma12g27320.1|PACid:16288151	-2.85223	1.43589e-05	6.51257e-05	remorin
Glyma10g10990.1|PACid:16279216	-1.42253	1.41007e-06	7.46864e-06	hypothetical protein isoform 1
Glyma17g00700.1|PACid:16303945	-1.25247	0.000134657	0.000505485	glutathione S-transferase GST 25
Glyma11g33160.1|PACid:16285206	-1.12417	3.84804e-13	4.13122e-12	UDP-glucose pyrophosphorylase
Glyma07g39380.2|PACid:16269273	-1.37992	5.29576e-13	5.56206e-12	Pyrophosphate-dependent phosphofructokinase PfpB
Glyma08g18760.2|PACid:16271641	-1.80111	1.81632e-13	2.07691e-12	rubisco subunit binding-protein beta subunit, rubb, putative
Glyma08g45270.1|PACid:16273905	-1.80498	0	0	uridine cytidine kinase I, putative
Glyma03g31310.1|PACid:16252937	2.34668	4.11176e-64	1.16908e-62	sulfate/bicarbonate/oxalate exchanger and transporter sat-1
Glyma11g12110.1|PACid:16283593	-1.14942	0.000204892	0.00073942	minichromosome maintenance 4 protein
Glyma17g11760.1|PACid:16305249	-1.81998	2.41368e-06	1.24298e-05	Ubiquitin carboxyl-terminal hydrolase, putative
Glyma17g04220.1|PACid:16304360	1.18768	6.95068e-11	5.91509e-10	protein phosphatase 2c, putative
Glyma18g46920.1|PACid:16310678	-1.91589	2.58904e-13	2.87906e-12	OAS-TL3 cysteine synthase
Glyma08g20690.1|PACid:16271881	-1.42562	1.03473e-13	1.23336e-12	cytochrome P450 enzyme
Glyma08g05470.1|PACid:16270069	-1.04096	9.31834e-10	7.15432e-09	cytosolic chaperonin, delta subunit
Glyma01g03710.1|PACid:16243302	-1.12581	4.3136e-05	0.000179534	amsh, putative
Glyma09g39360.1|PACid:16277743	-1.99165	1.52922e-07	9.2332e-07	Homeodomain-related
Glyma04g04150.1|PACid:16254805	1.04852	7.3723e-08	4.60777e-07	aromatic-rich family protein
Glyma17g29760.1|PACid:16306601	1.39383	0.000190062	0.00069148	Glucan endo-1,3-beta-glucosidase precursor, putative
Glyma06g10650.4|PACid:16262452	-1.21479	0	0	14-3-3 protein
Glyma18g48740.1|PACid:16310861	1.81088	1.17884e-12	1.17657e-11	ethylene-responsive element binding protein 1
Glyma03g29560.1|PACid:16252735	-1.38488	9.6979e-07	5.26516e-06	Adenylosuccinate synthetase 2
Glyma07g17810.2|PACid:16267626	1.25775	3.37766e-05	0.000143555	AUX1-like auxin influx carrier protein
Glyma06g43050.1|PACid:16265006	1.27364	1.50398e-18	2.27275e-17	phosphoenolpyruvate carboxylase
Glyma16g34790.1|PACid:16303885	-1.00628	1.60267e-06	8.41478e-06	dead box ATP-dependent RNA helicase, putative
Glyma06g10180.2|PACid:16262401	-1.11522	5.50226e-13	5.76253e-12	NADPH-ferrihemoprotein reductase
Glyma10g40750.1|PACid:16281669	-1.60758	0	0	d-3-phosphoglycerate dehydrogenase, putative
Glyma15g16870.1|PACid:16299032	1.16536	9.70172e-12	8.82363e-11	allantoate amidohydrolase
Glyma15g08360.1|PACid:16298071	-2.25026	9.9254e-14	1.18691e-12	ethylene responsive transcription factor 12
Glyma04g09180.1|PACid:16255390	-1.95085	0	0	phosphofructokinase
Glyma10g06040.1|PACid:16278737	-2.08423	3.24186e-14	4.15806e-13	60S ribosomal protein L12, putative
Glyma18g02210.3|PACid:16307666	1.04963	7.43984e-32	1.51533e-30	myo-inositol-1-phosphate synthase
Glyma14g11710.3|PACid:16295200	-2.39715	3.1375e-13	3.44227e-12	aspartyl-tRNA synthetase, putative
Glyma05g34570.1|PACid:16260685	-2.01615	0	0	40S ribosomal protein s2
Glyma15g42590.3|PACid:16300856	9.67243	2.70172e-15	3.68465e-14	Vicianin hydrolase
Glyma19g42280.1|PACid:16314668	3.68257	5.15538e-09	3.68493e-08	nucleic acid binding protein, putative
Glyma04g05900.1|PACid:16255007	8.64024	7.3508e-08	4.60115e-07	copper P1B-ATPase
Glyma15g03920.1|PACid:16297552	8.11894	1.0834e-05	5.04088e-05	MYB transcription factor MYB82
Glyma14g37440.1|PACid:16296717	7.92481	4.51176e-05	0.000186937	asparagine synthetase 2
Glyma06g47780.1|PACid:16265519	9.07146	2.44402e-10	1.97997e-09	disease resistance protein/LRR protein-related protein
Glyma13g20080.1|PACid:16290922	7.82018	9.20714e-05	0.000357775	beta-3-glucuronyltransferase
Glyma09g11120.1|PACid:16275421	10.8041	1.21344e-32	2.49563e-31	hypothetical protein isoform 1
Glyma07g01200.1|PACid:16265747	10.6257	6.32946e-29	1.23058e-27	Harpin-induced 1
Glyma10g26740.1|PACid:16280051	4.96625	2.36976e-24	4.16798e-23	Non-specific lipid-transfer protein 2
Glyma09g38250.1|PACid:16277612	6.47426	1.68295e-49	4.22354e-48	DNA binding protein, putative
Glyma01g33420.1|PACid:16245043	1.56405	7.23352e-07	4.00305e-06	Auxin-induced protein X10A, putative
Glyma14g04940.1|PACid:16294390	8.11894	1.0834e-05	5.04247e-05	beta-D-glucosidase
Glyma16g03870.1|PACid:16301381	-1.82195	1.11933e-12	1.12058e-11	calmodulin-binding receptor-like cytoplasmic kinase
Glyma12g15460.1|PACid:16287567	4.32099	1.21714e-105	4.33311e-104	peroxidase
Glyma16g04770.2|PACid:16301495	3.06583	2.11864e-08	1.42075e-07	apyrase GS50
Glyma20g30720.1|PACid:16317410	4.38128	1.46976e-15	2.02791e-14	abscisic stress ripening-like protein
Glyma20g02210.1|PACid:16315236	3.68257	5.15538e-09	3.68582e-08	major latex protein homolog
Glyma12g34550.1|PACid:16288876	2.83023	1.4199e-268	6.59931e-267	ADR6
Glyma04g06780.1|PACid:16255106	2.6501	7.58284e-06	3.6148e-05	cellulose synthase
Glyma08g21420.1|PACid:16271966	3.88785	1.07666e-122	4.05298e-121	acid phosphatase
Glyma13g10410.1|PACid:16290210	3.3944	4.48426e-05	0.000185876	oligopeptide transporter, putative
Glyma11g24410.1|PACid:16284650	-1.22516	4.57568e-05	0.000189029	calcium-dependent/calmodulin-binding receptor-like kinase
Glyma09g05630.1|PACid:16274893	2.50707	5.64468e-25	1.00781e-23	cellulose synthase
Glyma10g28020.1|PACid:16280168	7.92481	4.51176e-05	0.000186859	germin-like protein 17
Glyma15g18580.1|PACid:16299223	-1.9061	3.38758e-09	2.47469e-08	Helix-loop-helix DNA-binding
Glyma16g09760.1|PACid:16302021	2.96344	3.40006e-77	1.06524e-75	AIR12
Glyma06g48000.1|PACid:16265546	-3.78539	6.92654e-05	0.000277109	FAD-linked oxidoreductase 2
Glyma05g04180.2|PACid:16258274	-1.55254	1.42787e-05	6.51424e-05	lipid binding protein, putative
Glyma02g29020.1|PACid:16248747	-1.34305	3.20452e-05	0.00013663	ATP binding protein, putative
Glyma13g07110.1|PACid:16289921	2.80399	2.00942e-13	2.27829e-12	proline dehydrogenase
Glyma08g45920.2|PACid:16273975	8.02237	2.21088e-05	9.71845e-05	rab family GTPase
Glyma19g29970.1|PACid:16313241	2.70627	3.76932e-09	2.74338e-08	multidrug resistance pump, putative
Glyma10g29550.1|PACid:16280361	1.79701	4.47086e-05	0.000185608	hypothetical protein VITISV_002311
Glyma02g09930.1|PACid:16247566	3.05285	6.00726e-07	3.37571e-06	calcineurin-like phosphoesterase
Glyma10g19260.1|PACid:16279644	2.20786	7.32734e-24	1.27507e-22	serine carboxypeptidase, putative
Glyma17g12150.1|PACid:16305297	1.93834	1.17214e-74	3.58853e-73	dicyanin
Glyma05g25580.1|PACid:16259590	1.50995	0.000260578	0.000922447	Reticuline oxidase precursor, putative
Glyma13g36280.1|PACid:16292805	8.20457	5.30896e-06	2.58553e-05	glycosyltransferase, CAZy family GT8
Glyma01g40620.1|PACid:16245842	8.20457	5.30896e-06	2.5881e-05	putative basic helix-loop-helix protein BHLH17
Glyma12g02520.1|PACid:16286128	1.03098	2.9513e-25	5.30784e-24	hypothetical protein VITISV_033286
Glyma09g29880.1|PACid:16276660	3.1177	2.27622e-10	1.85013e-09	Cyclic nucleotide-gated ion channel, putative
Glyma06g08120.1|PACid:16262143	-1.50019	0	0	transcription factor
Glyma03g31420.1|PACid:16252949	2.92228	2.72994e-75	8.41888e-74	type IIB calcium ATPase
Glyma18g50310.1|PACid:16311023	1.70266	6.1862e-08	3.90698e-07	isoflavonoid malonyl transferase 3
Glyma02g25930.1|PACid:16248587	2.44361	6.84802e-08	4.30378e-07	UDP-glucuronosyltransferase, putative
Glyma08g23560.1|PACid:16272231	1.34103	2.25582e-91	7.55687e-90	putative acyltransferase
Glyma02g02630.1|PACid:16246757	1.0454	2.5747e-06	1.31557e-05	homeodomain-leucine zipper protein 57
Glyma08g46960.1|PACid:16274102	-2.02403	3.21542e-12	3.06712e-11	serine-threonine protein kinase, plant-type, putative
Glyma06g33380.1|PACid:16264218	2.09873	5.96304e-10	4.64714e-09	Phosphoenolpyruvate carboxylase
Glyma16g06230.1|PACid:16301663	2.48968	1.9344e-07	1.15356e-06	steryl ester lipase-like protein
Glyma15g16900.1|PACid:16299036	2	8.59896e-07	4.70226e-06	cellulose synthase
Glyma19g05570.1|PACid:16311970	1.49862	6.74316e-23	1.1444e-21	proline dehydrogenase
Glyma14g02500.1|PACid:16294096	2.08433	9.9494e-26	1.80922e-24	VTC2-like protein
Glyma13g20800.1|PACid:16291006	1.13365	8.45854e-59	2.31145e-57	phenylalanine ammonia-lyase 2
Glyma19g44450.1|PACid:16314919	-10.2107	0	0	cyclic nucleotide-gated channel A
Glyma05g00530.1|PACid:16257855	-1.83674	3.96504e-06	1.97236e-05	putative flavonoid 3'-hydroxylase
Glyma02g17170.1|PACid:16248366	2.02857	8.1232e-12	7.42689e-11	TRANSPORT INHIBITOR RESPONSE 1 protein, putative
Glyma19g02180.1|PACid:16311638	2.31226	1.85135e-50	4.70214e-49	ATP binding protein, putative
Glyma14g07270.1|PACid:16294687	1.77421	2.9496e-17	4.31375e-16	rubisco activase
Glyma14g34590.1|PACid:16296418	1.86211	4.92422e-30	9.72748e-29	DREB2
Glyma16g04630.1|PACid:16301478	-1.81277	7.0166e-13	7.20281e-12	short-chain type dehydrogenase, putative
Glyma20g27480.1|PACid:16317032	-1.09423	1.53522e-12	1.51788e-11	hypothetical protein VITISV_019620
Glyma11g02310.2|PACid:16282412	-2.20224	1.53277e-10	1.26501e-09	respiratory burst oxidase, putative
Glyma15g03030.1|PACid:16297438	1.21239	5.7333e-05	0.00023326	lipoxygenase L-3
Glyma08g09990.1|PACid:16270601	-1.4445	5.84508e-07	3.28896e-06	serine/threonine protein kinase family protein
Glyma07g16910.1|PACid:16267536	2.08874	0	0	glutathione S-transferase GST 8
Glyma01g00790.1|PACid:16242952	-1.31678	6.37268e-14	7.94244e-13	leucine-rich repeat protein kinase
Glyma12g10420.1|PACid:16287078	2.91119	3.62618e-06	1.81235e-05	Multicopper oxidase, type 1
Glyma04g07980.1|PACid:16255255	-1.03266	7.67028e-08	4.7859e-07	ring finger protein, putative
Glyma02g03250.1|PACid:16246821	-3.12	4.8428e-13	5.11728e-12	matrix metalloproteinase
Glyma16g18480.1|PACid:16302347	2.6747	7.63286e-93	2.57156e-91	protease inhibitor
Glyma18g25160.1|PACid:16309326	3.97147	5.39206e-18	8.02905e-17	orf
Glyma13g01290.1|PACid:16289314	3.2866	3.47406e-106	1.23978e-104	CONSTANS-like zinc finger protein
Glyma02g12980.1|PACid:16247913	1.56449	2.73158e-22	4.56496e-21	Ureide permease, putative
Glyma13g25280.1|PACid:16291510	2.68488	1.20266e-39	2.74087e-38	serine carboxypeptidase, putative
Glyma16g02250.1|PACid:16301193	-1.65866	0	0	d-lactate dehydrogenase, putative
Glyma02g46800.1|PACid:16250439	1.67138	2.92776e-10	2.35698e-09	multidrug resistance protein ABC transporter family
Glyma15g07350.1|PACid:16297945	-1.50227	1.15032e-05	5.31289e-05	transcription factor, putative
Glyma12g00780.1|PACid:16285880	-1.86358	1.67231e-09	1.25809e-08	beta-fructofuranosidase
Glyma19g40020.1|PACid:16314389	4.0963	2.4457e-16	3.47688e-15	Pectinesterase-3 precursor, putative
Glyma18g01700.1|PACid:16307603	-1.54894	5.18318e-06	2.53096e-05	Fe-S metabolism associated domain-containing protein
Glyma20g27660.1|PACid:16317051	-1.37685	8.13032e-06	3.8472e-05	ATP binding protein, putative
Glyma07g16790.1|PACid:16267521	1.48083	4.60556e-14	5.83114e-13	Rop guanine nucleotide exchange factor, putative
Glyma20g38930.1|PACid:16318339	-2.23359	4.11772e-09	2.97348e-08	pterocarpan 4-dimethylallyltransferase
Glyma14g35370.1|PACid:16296496	1.0421	6.1606e-137	2.39549e-135	Phospho-2-dehydro-3-deoxyheptonate aldolase 1, chloroplast precursor, putative
Glyma20g34700.1|PACid:16317863	1.25835	1.03929e-08	7.21536e-08	sieve element occlusion by forisomes 4
Glyma06g12120.1|PACid:16262634	1.38338	8.96704e-73	2.70597e-71	auxin conjugate hydrolase
Glyma13g29320.2|PACid:16291979	2.34861	3.48564e-07	2.02463e-06	ARF domain class transcription factor
Glyma11g12060.1|PACid:16283587	2.19265	1.42906e-05	6.51566e-05	salt tolerance-like protein
Glyma01g03470.1|PACid:16243273	2.03885	3.9032e-53	1.02033e-51	Early nodulin-36A
Glyma20g27580.1|PACid:16317043	-1.51051	3.01314e-13	3.31322e-12	receptor-like protein kinase homolog RK20-1
Glyma15g07820.2|PACid:16298004	1.41374	1.2841e-05	5.89294e-05	receptor ser thr protein kinase
Glyma18g04940.1|PACid:16307951	2.44743	6.16882e-38	1.37404e-36	glutamate decarboxylase
Glyma03g27740.2|PACid:16252536	1.15804	3.71022e-18	5.54991e-17	Cytochrome P450
Glyma08g13280.1|PACid:16270988	1.45796	3.18854e-13	3.48402e-12	ankyrin-kinase
Glyma02g00820.1|PACid:16246536	-1.88685	1.01474e-13	1.21149e-12	GmMYB29A2
Glyma06g45590.1|PACid:16265275	1.25036	7.20784e-05	0.000286383	S-locus lectin protein kinase family protein
Glyma08g12070.1|PACid:16270841	3.54857	1.22125e-26	2.26258e-25	pheophorbide A oxygenase, putative
Glyma13g20210.1|PACid:16290937	-1.64195	1.04163e-11	9.46191e-11	protein containing C-terminal RING-finger
Glyma12g30490.1|PACid:16288406	1.49085	3.72328e-11	3.22907e-10	UDP-D-apiose/UPD-D-xylose synthetase
Glyma11g05720.1|PACid:16282816	2.18824	3.22178e-14	4.1341e-13	APETAL2-like protein
Glyma11g14950.1|PACid:16283935	1.16267	1.65279e-99	5.71849e-98	70 kDa heat shock cognate protein 1
Glyma11g27720.2|PACid:16284813	1.05055	2.45264e-103	8.61723e-102	asparagine synthetase 2
Glyma06g47540.1|PACid:16265495	-2.53891	7.9212e-09	5.58744e-08	hypothetical protein VITISV_021538
Glyma11g01930.1|PACid:16282359	1.99472	1.95479e-18	2.94196e-17	Dynamin-related protein 5A
Glyma08g22600.1|PACid:16272110	2.55189	7.78116e-69	2.29187e-67	Phospholipase D alpha 1
Glyma18g39690.1|PACid:16309981	2.37487	2.92696e-86	9.59815e-85	metallothionein-like protein
Glyma06g20230.1|PACid:16263592	2.81105	2.046e-23	3.51886e-22	HDZip I protein
Glyma10g15980.1|PACid:16279550	1.96984	5.3498e-133	2.06931e-131	beta-D-glucosidase
Glyma13g01870.1|PACid:16289380	2.70858	1.94373e-130	7.46943e-129	annexin, putative
Glyma09g33120.1|PACid:16277013	-1.79453	1.56297e-05	7.05105e-05	serine/threonine-protein kinase cx32, putative
Glyma16g33910.2|PACid:16303791	1.08257	6.96106e-22	1.15287e-20	R 8 protein
Glyma07g00890.1|PACid:16265709	1.011	1.50051e-08	1.02558e-07	lipoxygenase
Glyma02g41300.1|PACid:16249780	1.44362	5.19696e-14	6.55181e-13	putative calmodulin-related protein
Glyma07g04550.1|PACid:16266175	1.35147	1.74322e-07	1.04717e-06	inter-alpha-trypsin inhibitor heavy chain, putative
Glyma08g09240.1|PACid:16270510	-1.50956	2.0496e-07	1.21514e-06	hypothetical protein VITISV_011925
Glyma18g09920.1|PACid:16308439	1.87671	1.02235e-18	1.5585e-17	disease resistance protein
Glyma09g40070.2|PACid:16277830	2.59931	8.59936e-26	1.56662e-24	cyclin-like F-box
Glyma14g06680.5|PACid:16294609	1.58321	0	0	aquaporin protein PIP1
Glyma13g14190.1|PACid:16290435	1.26477	4.10352e-05	0.000172468	UDP-glucuronosyltransferase, putative
Glyma03g42230.1|PACid:16254233	1.57393	4.9137e-06	2.40654e-05	Harpin-induced 1
Glyma07g27370.1|PACid:16268056	-2.29607	2.2471e-13	2.52932e-12	ATP binding protein, putative
Glyma02g14180.1|PACid:16248040	1.84634	1.84577e-43	4.33022e-42	S-adenosylmethionine decarboxylase
Glyma01g12340.2|PACid:16243991	1.10113	4.06652e-36	8.85068e-35	arf gtpase-activating protein, putative
Glyma06g20070.1|PACid:16263577	1.12281	8.4617e-10	6.52037e-09	HIPL1 protein precursor, putative
Glyma16g06530.1|PACid:16301696	-1.51189	0	0	germin-like protein 3
Glyma16g06940.1|PACid:16301742	1.15509	6.46852e-37	1.42148e-35	leucine-rich repeat family protein / protein kinase family protein
Glyma1337s00200.1|PACid:16289181	1.73394	4.06258e-07	2.32768e-06	S-adenosylmethionine synthetase
