# Supplementary material for: Genome-wide transcriptional analysis of two soybean genotypes under dehydration and rehydration conditions
Source: BMC Genomics. 2013 Oct 6;14:687. doi: 10.1186/1471-2164-14-687 (PMC3827939; doi:10.1186/1471-2164-14-687)
Supplement: Additional file 8 — Genes responsive to rehydration after dehydration only in tolerant-genotype leaves. DEGs between tolerant and sensitive genotypes were obtained by bioinformatics analysis; DEGs expressed under re-watering only in tolerant-genotype leaves are listed. [file 1471-2164-14-687-S8.xls]

## Sheet: Sheet1
Additional file 8: Genes responsive to rehydration after dehydration only in the tolerant variety leaves
Genes [FDR ≤0.001，|log2Ratio|≥1 and P-value ＜ 0.01 (**).] are identified as differentially expressed genes
Gene	log2 Ratio	P-Value	FDR	Annotation
Glyma16g14690.1|PACid:16302198	-2.14012	7.36224e-05	0.000328582	conserved hypothetical protein
Glyma08g43790.1|PACid:16273740	-8.62936	1.77261e-07	1.17536e-06	RNA binding protein, putative
Glyma19g36200.1|PACid:16313942	-8.01681	2.67556e-05	0.000126141	Floral homeotic protein APETALA2, putative
Glyma11g14160.1|PACid:16283841	-7.80735	0.000108797	0.000452042	predicted protein
Glyma06g35110.1|PACid:16264296	-1.44719	8.70636e-13	1.03943e-11	UDP-glucosyltransferase, putative
Glyma20g30140.1|PACid:16317343	-1.18616	1.41171e-07	9.50282e-07	multidrug resistance pump, putative
Glyma02g36600.1|PACid:16249259	-3.17292	1.46261e-05	7.38813e-05	serine carboxypeptidase, putative
Glyma01g02480.1|PACid:16243161	-3.07943	8.2533e-05	0.000364833	oligopeptidase A
Glyma17g01580.1|PACid:16304055	1.01515	0.000100511	0.00043689	predicted protein
Glyma03g36080.1|PACid:16253492	-1.75879	5.35128e-14	8.10535e-13	hypothetical protein
Glyma08g40250.1|PACid:16273340	-2.27601	1.11522e-07	7.60276e-07	hypothetical protein
Glyma03g01210.1|PACid:16250747	-2.22897	3.23674e-05	0.000153919	hypothetical protein
Glyma07g01200.1|PACid:16265747	-2.75838	1.4732e-05	7.43194e-05	Harpin-induced 1
Glyma18g47130.1|PACid:16310699	1.08487	1.42977e-13	1.99057e-12	predicted protein
Glyma10g35940.1|PACid:16281120	-8.62936	1.77261e-07	1.17586e-06	C2-H2 zinc finger protein
Glyma17g27220.1|PACid:16306477	-2.44015	8.3018e-05	0.000366872	functional candidate resistance protein KR1
Glyma05g29740.1|PACid:16260089	-2.23282	1.18552e-09	1.01009e-08	hypothetical protein
Glyma20g22210.1|PACid:16316414	1.57635	3.13802e-07	2.01772e-06	Pectinacetylesterase
Glyma04g41820.1|PACid:16257570	-3.48495	3.93602e-07	2.4941e-06	Protein MKS1, putative
Glyma13g09840.1|PACid:16290158	-1.7855	1.47742e-11	1.51329e-10	hypothetical protein
Glyma05g25580.1|PACid:16259590	-1.56628	5.89884e-05	0.000267858	Reticuline oxidase precursor, putative
Glyma07g06240.1|PACid:16266381	-1.12616	5.0182e-14	7.63441e-13	unnamed protein product
Glyma09g15620.1|PACid:16275690	1.74974	8.24574e-11	7.88342e-10	cellulose synthase
Glyma15g43040.1|PACid:16300902	1.18437	1.00501e-08	7.76488e-08	cellulose synthase
Glyma10g05560.2|PACid:16278676	-1.51951	4.6958e-07	2.94544e-06	MYB transcription factor MYB118
Glyma06g02800.1|PACid:16261498	1.13898	0.000187332	0.000773504	Myosin heavy chain, striated muscle, putative
Glyma15g02810.1|PACid:16297411	1.10754	6.65094e-06	3.53224e-05	Harpin-induced 1
Glyma14g39020.1|PACid:16296886	-1.3971	1.32588e-05	6.75911e-05	amine oxidase, putative
Glyma16g28590.1|PACid:16303209	2.20018	2.36974e-39	8.09183e-38	hypothetical protein VITISV_036363
Glyma10g05560.1|PACid:16278675	-1.27436	9.314e-09	7.24124e-08	MYB transcription factor MYB118
Glyma10g01400.1|PACid:16278213	-1.86131	0	0	long-chain-fatty-acid CoA ligase, putative
Glyma13g34580.2|PACid:16292611	-1.5971	0	0	14-3-3-like protein
Glyma12g34440.1|PACid:16288867	-2.2114	4.70242e-06	2.55922e-05	Major facilitator superfamily
Glyma03g00770.2|PACid:16250695	1.167	4.28648e-05	0.000200184	multidrug resistance pump, putative
Glyma07g10490.1|PACid:16266868	-2.72515	7.88258e-14	1.16325e-12	unnamed protein product
Glyma11g20180.2|PACid:16284430	-1.38926	0	0	RuBisCO large subunit-binding protein subunit alpha
Glyma17g14750.1|PACid:16305596	-1.23022	0	0	Acid beta-fructofuranosidase
Glyma12g34360.1|PACid:16288857	1.00742	5.16858e-15	8.75215e-14	histone 2
Glyma02g46200.1|PACid:16250369	-1.44044	5.9086e-13	7.21529e-12	dihydrolipoamide succinyltransferase component of 2-oxoglutarate dehydrogenase, putative
Glyma17g30750.2|PACid:16306642	-1.44546	2.23804e-06	1.27932e-05	mitotic cyclin a2-type
Glyma05g00510.1|PACid:16257853	-1.61869	8.09718e-10	7.0323e-09	putative flavonoid 3'-hydroxylase
Glyma20g30650.1|PACid:16317402	1.04817	2.96066e-05	0.000141681	hypothetical protein
Glyma10g28890.2|PACid:16280278	1.65057	1.53935e-104	7.57582e-103	calreticulin-1
Glyma20g18870.1|PACid:16316178	-1.77188	1.41287e-12	1.63883e-11	Protein ABC1, mitochondrial precursor, putative
Glyma09g04870.2|PACid:16274805	-1.20671	0	0	Late embryogenesis abundant protein Lea5
Glyma13g04590.1|PACid:16289646	1.38356	3.25494e-08	2.35958e-07	class III peroxidase
Glyma02g11630.1|PACid:16247754	-2.90743	2.28104e-09	1.88798e-08	ABA-glucosyltransferase
Glyma06g15370.1|PACid:16263047	-2.05112	0	0	putative splicing factor
Glyma07g36600.2|PACid:16268940	-1.88879	0	0	hypothetical protein MtrDRAFT_AC173289g6v1
Glyma17g37270.1|PACid:16307328	-1.7241	8.66742e-05	0.000382267	beta galactosidase
Glyma14g37350.1|PACid:16296707	-1.80285	3.05112e-07	1.96592e-06	microsomal omega-3-fatty acid desaturase
Glyma13g04330.1|PACid:16289617	1.10465	8.01604e-05	0.000354901	RING finger protein
Glyma14g38970.1|PACid:16296881	-1.01647	7.85016e-05	0.000348353	UPF0497 membrane protein 16
Glyma08g47120.1|PACid:16274123	-1.2863	0.000160065	0.000669565	serine/threonine protein kinase, putative
Glyma18g45420.1|PACid:16310530	2.13458	7.8845e-38	2.66295e-36	predicted protein
Glyma03g27800.1|PACid:16252546	1.48581	1.93157e-13	2.62438e-12	nitrate transporter, putative
Glyma14g01290.1|PACid:16293951	-2.07252	3.05756e-13	3.9632e-12	ADP-glucose pyrophosphorylase small subunit PvAGPS1
Glyma13g17740.1|PACid:16290644	1.29803	9.53988e-09	7.3983e-08	hypothetical protein isoform 1
Glyma01g42340.1|PACid:16246045	-1.06936	5.0892e-05	0.000232901	TNP1
Glyma12g35050.3|PACid:16288935	-1.22934	0	0	short-chain dehydrogenase, putative
Glyma17g00790.1|PACid:16303958	-1.10635	2.59054e-11	2.58263e-10	Glycosyl transferase, family 8
Glyma05g25790.1|PACid:16259623	-1.14221	1.95057e-05	9.61334e-05	starch synthase, isoform V
Glyma17g30910.1|PACid:16306660	-1.07123	1.67812e-05	8.36093e-05	STYLOSA protein
Glyma01g41190.1|PACid:16245908	1.36451	4.86838e-10	4.31023e-09	beta-amylase
Glyma07g30110.1|PACid:16268238	-1.23971	3.1048e-11	3.07456e-10	fructose-1,6-bisphosphatase, putative
Glyma18g04940.1|PACid:16307951	-2.08251	6.85896e-13	8.26835e-12	glutamate decarboxylase
Glyma09g35850.1|PACid:16277331	-1.3575	9.27368e-08	6.38531e-07	NOA1/RIF1 protein
Glyma14g06740.1|PACid:16294616	1.42588	3.6416e-10	3.26229e-09	coronatine-insensitive 1
Glyma09g39980.1|PACid:16277817	1.10254	1.77207e-07	1.17575e-06	Solute carrier family 35 member B3, related
Glyma01g25270.2|PACid:16244439	-1.47407	4.75718e-06	2.5872e-05	hypothetical protein RCOM_1311830
Glyma15g17580.1|PACid:16299110	-1.62597	1.19412e-10	1.12397e-09	Nitrogen-fixing NifU, C-terminal
Glyma15g02170.1|PACid:16297344	-1.45205	5.55112e-14	8.37938e-13	similar to cell division protein FtsH-like
Glyma08g22730.1|PACid:16272130	-1.59042	0	0	delta-9 fatty acid desaturase
Glyma16g31270.3|PACid:16303493	1.34947	5.9526e-10	5.22982e-09	metal ion binding protein, putative
Glyma12g09990.1|PACid:16287032	1.0553	1.10868e-09	9.50624e-09	Helix-loop-helix DNA-binding
Glyma05g26040.6|PACid:16259664	-1.2047	0	0	DNA-directed RNA polymerase II subunit RPB7
Glyma03g29790.1|PACid:16252765	-2.7732	2.09432e-07	1.37456e-06	Cytochrome P450 CP5
Glyma08g21980.1|PACid:16272037	-1.14037	4.32312e-05	0.000201349	kif4, putative
Glyma15g00980.1|PACid:16297189	-1.39799	3.06356e-08	2.23496e-07	hypothetical protein ARALYDRAFT_477251
Glyma06g02330.1|PACid:16261444	1.30822	7.27282e-13	8.7333e-12	sterol 24-C methyltransferase 2-2
Glyma15g13090.1|PACid:16298619	-2.2743	1.27898e-13	1.79677e-12	Ferric reductase-like transmembrane component
Glyma19g41090.1|PACid:16314518	-2.84077	8.61566e-11	8.21934e-10	endo-1,4-beta-mannanase
Glyma02g45880.1|PACid:16250323	-1.60705	4.996e-14	7.63812e-13	chloroplast lipocalin
Glyma05g38570.2|PACid:16261174	-1.22258	8.57092e-14	1.24878e-12	S-adenosyl-L-methionine Mg-protoporphyrin IX methyltranserase
Glyma07g38570.1|PACid:16269169	-1.47373	3.06422e-14	4.8202e-13	ribonucleotide reductase small subunit
Glyma01g42670.1|PACid:16246086	1.96817	2.49634e-51	9.5319e-50	PR-5 protein
Glyma11g14720.1|PACid:16283905	-2.06589	9.15752e-09	7.12852e-08	GRAS family transcription factor
Glyma02g46780.1|PACid:16250437	-1.30203	2.50244e-13	3.30162e-12	Magnesium and cobalt efflux protein corC, putative
Glyma01g29630.2|PACid:16244752	-1.29989	1.92868e-12	2.20091e-11	fatty acid desaturase 8
Glyma05g28480.2|PACid:16259937	1.54369	1.35156e-147	7.25002e-146	adenosylhomocysteinase, putative
Glyma09g23250.1|PACid:16276048	-1.22136	2.74776e-08	2.01643e-07	ATP binding protein, putative
Glyma09g31060.1|PACid:16276794	-1.144	5.05714e-05	0.000231537	oxidoreductase, putative
Glyma11g33280.1|PACid:16285217	-1.17481	1.45328e-12	1.68131e-11	glutamate decarboxylase
Glyma07g33570.1|PACid:16268612	-1.79521	0	0	nitrite reductase
Glyma11g05500.1|PACid:16282788	1.62008	5.24196e-19	1.0792e-17	ferrous ion membrane transport protein DMT1
Glyma07g10840.1|PACid:16266902	-1.50202	0	0	Chlorophyllase 2
Glyma13g36690.2|PACid:16292855	1.34901	2.57134e-37	8.59099e-36	14-3-3-like protein D
Glyma09g08100.1|PACid:16275161	-1.07361	0	0	putative cysteine protease
Glyma18g48530.1|PACid:16310840	1.46803	5.36168e-17	1.00629e-15	Peptidase S8 and S53, subtilisin, kexin, sedolisin
Glyma13g43180.1|PACid:16293608	-1.37671	3.4639e-14	5.41868e-13	similar to cell division protein FtsH-like
Glyma13g05420.1|PACid:16289731	1.14945	3.8065e-19	7.92084e-18	ZF-HD homeobox protein Cys/His-rich dimerisation region
Glyma13g07110.1|PACid:16289921	7.85798	9.6474e-05	0.000421946	proline dehydrogenase
Glyma15g25060.1|PACid:16299797	7.85798	9.6474e-05	0.000421589	chitinase-related agglutinin
Glyma01g38990.1|PACid:16245667	8.15482	1.14662e-05	5.88983e-05	24 kDa seed maturation protein
Glyma08g18610.1|PACid:16271621	8.0607	2.33212e-05	0.000113584	hypothetical protein VITISV_009202
Glyma09g11360.1|PACid:16275426	9.88264	4.4793e-17	8.4426e-16	General substrate transporter
Glyma19g21940.1|PACid:16312537	9.36413	3.84142e-12	4.20562e-11	Putative gag-pol polyprotein, identical
Glyma15g02250.1|PACid:16297353	2.41525	4.34894e-19	9.01932e-18	MYB transcription factor MYB52
Glyma10g32930.1|PACid:16280754	5.32539	3.2102e-32	9.78685e-31	sieve element occlusion by forisomes 1
Glyma20g38930.1|PACid:16318339	3.5136	9.29386e-35	2.97068e-33	pterocarpan 4-dimethylallyltransferase
Glyma06g08120.1|PACid:16262143	2.68914	4.08338e-05	0.0001909	transcription factor
Glyma15g17810.1|PACid:16299140	-1.57333	0.000166784	0.000695607	Oxysterol-binding protein
Glyma12g06410.1|PACid:16286622	4.31555	4.19994e-10	3.74193e-09	hypothetical protein VITISV_006762
Glyma15g21400.1|PACid:16299525	3.87543	2.93194e-07	1.89346e-06	orf774 [Beta vulgaris subsp
Glyma11g24410.1|PACid:16284650	1.48084	3.79196e-07	2.41367e-06	calcium-dependent/calmodulin-binding receptor-like kinase
Glyma12g29030.1|PACid:16288249	3.52725	1.36069e-05	6.91836e-05	Zuotin,putative
Glyma06g09560.1|PACid:16262326	2.77341	1.48284e-06	8.68283e-06	beta-1,3-glucuronosyltransferase
Glyma16g04110.1|PACid:16301411	2.58197	2.28582e-13	3.0535e-12	Peptidase M50, mammalian sterol-regulatory element binding protein
Glyma01g35070.1|PACid:16245206	2.15494	1.89013e-06	1.08949e-05	Major pollen allergen Ory s 1 precursor, putative
Glyma19g42740.1|PACid:16314720	2.00812	5.24032e-09	4.18214e-08	General substrate transporter
Glyma10g33650.1|PACid:16280832	1.28898	2.89018e-06	1.62366e-05	glutathione S-transferase GST 15
Glyma01g41920.1|PACid:16245995	2.50619	0.00022423	0.000907486	l-lactate dehydrogenase, putative
Glyma02g32100.1|PACid:16248967	2.37133	2.3057e-07	1.5047e-06	predicted protein
Glyma01g04250.1|PACid:16243366	1.17312	5.15614e-08	3.66834e-07	UDP-glucosyltransferase, putative
Glyma07g01250.1|PACid:16265752	3.66131	1.74857e-11	1.77404e-10	Galactose-binding like
Glyma05g27400.1|PACid:16259815	3.40108	2.75078e-21	6.25737e-20	General substrate transporter
Glyma17g29190.1|PACid:16306533	1.71127	9.53198e-15	1.58381e-13	WRKY50
Glyma06g09310.7|PACid:16262298	2.28282	2.35944e-07	1.53686e-06	Poly(A) polymerase beta, putative
Glyma05g04180.1|PACid:16258273	1.04127	2.74514e-18	5.46999e-17	lipid binding protein, putative
Glyma12g07960.1|PACid:16286809	2.83371	1.67415e-11	1.70187e-10	protein kinase
Glyma19g22450.2|PACid:16312572	2.31907	3.01844e-27	8.23827e-26	26S proteasome regulatory subunit S3, putative
Glyma10g00250.1|PACid:16278080	2.9041	4.28412e-11	4.19416e-10	sieve element occlusion by forisomes 3
Glyma20g23890.1|PACid:16316601	2.18966	4.56954e-05	0.000211808	ACT-domain-containing protein kinase
Glyma11g37170.1|PACid:16285671	1.84279	4.25422e-07	2.68148e-06	Microsomal signal peptidase 12 kDa subunit family protein
Glyma10g35700.1|PACid:16281083	1.17656	4.7055e-09	3.7689e-08	T6D22.2
Glyma19g41220.1|PACid:16314533	1.086	4.18784e-35	1.34973e-33	germin-like protein 1
Glyma02g12520.1|PACid:16247853	2.51085	3.23638e-151	1.74815e-149	eukaryotic translation initiation factor 5A1
Glyma08g46970.1|PACid:16274103	3.72896	9.43078e-88	4.43032e-86	hypothetical protein VITISV_019015
Glyma18g50320.1|PACid:16311024	-2.51123	1.27898e-13	1.79758e-12	isoflavonoid malonyl transferase 2
Glyma17g35360.1|PACid:16307129	2.73634	9.32948e-22	2.16837e-20	sigma factor sigb regulation protein rsbq, putative
Glyma09g18850.1|PACid:16275880	1.81509	2.04192e-13	2.75739e-12	multidrug resistance pump, putative
Glyma18g06080.1|PACid:16308064	2.08732	4.7724e-65	2.01044e-63	with no lysine kinase
Glyma05g09150.1|PACid:16258756	1.85962	5.14912e-19	1.06149e-17	tRNA-pseudouridine synthase, putative
Glyma08g09720.1|PACid:16270567	2.36046	2.78862e-23	6.77065e-22	KUP-related potassium transporter
Glyma13g16040.1|PACid:16290468	1.2983	2.38672e-08	1.76527e-07	CM0545.290.nc
Glyma11g14950.1|PACid:16283935	1.64933	1.26253e-191	7.02779e-190	70 kDa heat shock cognate protein 1
Glyma07g03290.1|PACid:16266014	1.8606	2.81896e-16	5.09038e-15	signal recognition particle 54 kD protein, putative
Glyma11g01240.1|PACid:16282270	-1.20116	1.06583e-06	6.37337e-06	CoA ligase isoenzyme 3
Glyma13g14410.2|PACid:16290439	3.12411	2.92562e-30	8.56552e-29	putative serine carboxypeptidase
Glyma13g36110.1|PACid:16292785	1.36672	3.46748e-125	1.79781e-123	Cytochrome P450 CP4
Glyma20g24600.1|PACid:16316692	1.20597	2.02434e-07	1.3323e-06	syringolide-induced protein 1-3-1B
Glyma03g33880.1|PACid:16253247	-1.65492	2.5313e-13	3.33403e-12	Phenylalanine ammonia-lyase 1
Glyma11g08680.1|PACid:16283157	1.08003	2.4152e-09	1.98999e-08	aberrant large forked product, putative
Glyma07g38110.2|PACid:16269117	2.08135	3.21508e-11	3.1797e-10	UPF0497 membrane protein 12
Glyma11g15900.1|PACid:16284060	3.23697	1.14572e-33	3.58455e-32	Isovaleryl-CoA Dehydrogenase
Glyma08g46260.1|PACid:16274017	1.29218	1.03511e-20	2.2924e-19	transcriptional activator, putative
Glyma16g04060.2|PACid:16301405	2.89138	8.62388e-22	2.00738e-20	BTB/POZ; MATH
Glyma09g40770.1|PACid:16277905	2.06224	2.99264e-13	3.88229e-12	zinc finger protein, putative
Glyma08g02960.1|PACid:16269759	3.88387	9.89456e-70	4.25494e-68	BiP
Glyma09g01200.1|PACid:16274381	1.22505	0.000143218	0.000604722	protein F12F1.11 - , putative
Glyma18g50310.1|PACid:16311023	-1.75168	3.46632e-10	3.11517e-09	isoflavonoid malonyl transferase 3
Glyma13g20210.1|PACid:16290937	1.43196	7.56818e-12	7.99221e-11	protein containing C-terminal RING-finger
Glyma03g37390.1|PACid:16253653	-2.95616	4.4703e-05	0.000207519	Pectinesterase-2 precursor, putative
Glyma10g31590.1|PACid:16280602	1.8258	9.7832e-139	5.15864e-137	cystathionine gamma-synthase, putative
Glyma15g00790.1|PACid:16297166	1.87773	1.02147e-23	2.52356e-22	CTV.22
Glyma03g40160.1|PACid:16253979	1.51929	9.54726e-16	1.6838e-14	General substrate transporter
Glyma05g37260.1|PACid:16260996	1.93664	3.54194e-22	8.31953e-21	calcium-dependent protein kinase, putative
Glyma09g42050.1|PACid:16278050	1.9288	9.2074e-10	7.94311e-09	translation elongation factor, putative
Glyma02g03800.1|PACid:16246881	2.64586	2.99836e-15	5.14467e-14	AP-1 complex subunit gamma-2, putative
Glyma17g11250.1|PACid:16305192	1.7844	6.84944e-08	4.78735e-07	lipid binding protein, putative
Glyma04g07580.1|PACid:16255207	1.70269	7.4225e-07	4.5151e-06	transcription elongation factor s-II, putative
Glyma13g29430.2|PACid:16292000	1.13918	1.58478e-11	1.61632e-10	bromodomain-containing protein, putative
Glyma16g26100.1|PACid:16302926	-2.08508	8.87326e-09	6.91419e-08	MLO1
Glyma10g30850.2|PACid:16280505	1.29028	3.31752e-18	6.57671e-17	protein binding protein, putative
Glyma12g25030.1|PACid:16288094	1.43503	2.50738e-08	1.85142e-07	TNP2
Glyma03g38730.1|PACid:16253802	1.8217	1.19135e-45	4.3202e-44	aspartic proteinase 2
Glyma20g31190.1|PACid:16317463	-4.52182	0.000111838	0.00048207	Lignin-forming anionic peroxidase precursor, putative
Glyma10g01340.1|PACid:16278207	-3.65355	2.54084e-05	0.000123073	MYB transcription factor MYB76
Glyma04g06810.1|PACid:16255109	1.25332	5.21312e-55	2.06164e-53	class II knotted-like homeobox protein
Glyma20g32030.1|PACid:16317569	2.30952	3.25026e-13	4.1694e-12	phosphoglucomutase, putative
Glyma17g10000.3|PACid:16305039	1.61716	1.34424e-08	1.02328e-07	nucleobase ascorbate transporter
Glyma06g21290.1|PACid:16263703	1.77152	7.0134e-120	3.58238e-118	eukaryotic translation initiation factor 5A2
Glyma11g21250.1|PACid:16284547	-1.42196	1.2257e-07	8.30483e-07	S-receptor kinase-like protein 2
Glyma03g32850.2|PACid:16253118	1.54504	2.3049e-88	1.08938e-86	Heat shock cognate 70 kDa protein, putative
Glyma02g04920.1|PACid:16247012	1.6472	1.59951e-18	3.2287e-17	Conserved oligomeric Golgi complex component, putative
Glyma02g14180.2|PACid:16248041	1.90499	0	0	S-adenosylmethionine decarboxylase
Glyma17g06020.1|PACid:16304571	-1.32451	9.37028e-14	1.35128e-12	mitogen-activated protein kinase kinase MAPKK2
Glyma04g14800.1|PACid:16255912	1.19541	3.46938e-07	2.21881e-06	Alternative oxidase 1
Glyma15g00380.2|PACid:16297116	1.29439	4.77828e-11	4.65589e-10	hypothetical protein VITISV_001500
Glyma13g02610.1|PACid:16289455	-1.30754	1.26489e-07	8.55538e-07	oxysterol-binding protein
Glyma19g36400.1|PACid:16313966	1.35154	1.34098e-08	1.02105e-07	protein containing C-terminal RING-finger
Glyma03g39350.1|PACid:16253879	1.19922	3.17928e-10	2.87052e-09	ubiquitin-protein ligase, putative
Glyma09g08550.4|PACid:16275215	1.32316	3.78088e-23	9.1583e-22	sucrose synthase
Glyma18g49770.2|PACid:16310968	2.43884	4.42748e-52	1.70104e-50	Ser/Thr protein kinase
Glyma15g18220.1|PACid:16299181	2.43704	1.48411e-19	3.14523e-18	hypothetical protein MtrDRAFT_AC155895g20v2
Glyma11g07680.1|PACid:16283040	-2.31034	1.69966e-05	8.45329e-05	Disease resistance protein RPH8A, putative
Glyma10g15790.1|PACid:16279536	-1.388	4.29532e-07	2.70519e-06	putative glucosyltransferase
Glyma01g35740.1|PACid:16245285	1.12331	6.07236e-17	1.13486e-15	glycine and proline rich protein 4
Glyma09g31330.1|PACid:16276824	-1.70941	4.83392e-13	5.99503e-12	serine/threonine protein kinase family protein
Glyma09g31080.1|PACid:16276796	1.25934	2.02616e-10	1.87079e-09	Poly(A) polymerase alpha, putative
Glyma06g06890.1|PACid:16261986	1.13987	1.42131e-07	9.56537e-07	KNAT3-like transcription factor
Glyma13g10330.1|PACid:16290203	2.04776	6.57214e-50	2.48196e-48	seven transmembrane receptor
Glyma11g11730.1|PACid:16283541	1.05679	1.11133e-08	8.53736e-08	Protein GPR89A, putative
Glyma08g45460.1|PACid:16273924	1.15736	0.000109034	0.000471427	1-phosphatidylinositol-4-phosphate 5-kinase, putative
Glyma05g31390.1|PACid:16260284	1.64941	4.14762e-45	1.50055e-43	acyl-coA oxidase
Glyma17g35860.1|PACid:16307182	1.2598	6.41776e-19	1.31864e-17	dehydration responsive element binding protein
Glyma01g02330.1|PACid:16243142	1.85982	9.04516e-34	2.83851e-32	phosphoenolpyruvate carboxykinase
Glyma05g04170.1|PACid:16258272	-1.27351	5.43352e-06	2.92781e-05	Cu/Zn-superoxide dismutase copper chaperone precursor
Glyma03g41750.1|PACid:16254176	-2.36168	3.68594e-14	5.75441e-13	WRKY43
Glyma14g20080.1|PACid:16295730	5.08999	0	0	hypothetical protein VOLCADRAFT_72041
Glyma03g38830.2|PACid:16253817	1.23787	2.08112e-19	4.38648e-18	similar to protein transport protein Sec24, putative
Glyma18g51380.1|PACid:16311131	1.09918	2.49618e-47	9.16991e-46	S-adenosylmethionine decarboxylase
Glyma05g36540.1|PACid:16260918	1.10579	5.82476e-29	1.65837e-27	serine/threonine/tyrosine kinase
Glyma16g04630.1|PACid:16301478	2.09852	1.88718e-31	5.66428e-30	short-chain type dehydrogenase, putative
Glyma11g33560.2|PACid:16285250	1.39993	2.5982e-61	1.06276e-59	cytosolic glutamine synthetase GSbeta1
Glyma04g04260.1|PACid:16254819	-2.69447	3.19406e-10	2.88218e-09	N-hydroxycinnamoyl/benzoyltransferase 3
Glyma08g14960.1|PACid:16271204	1.19819	4.67694e-18	9.20689e-17	stress enhanced protein 2
Glyma17g08230.1|PACid:16304839	1.22447	6.31698e-07	3.89302e-06	actin binding protein, putative
Glyma17g29270.1|PACid:16306540	1.42348	1.01302e-08	7.82282e-08	ring finger protein, putative
Glyma20g36330.2|PACid:16318055	1.39395	1.7235e-11	1.75089e-10	o-linked n-acetylglucosamine transferase, ogt, putative
Glyma05g28610.1|PACid:16259954	-1.46299	5.8642e-13	7.16389e-12	naregenin-chalcone synthase
Glyma02g47750.1|PACid:16250550	-1.18854	4.2357e-11	4.14807e-10	NAD(P)H-dependent 6'-deoxychalcone synthase
Glyma15g23420.1|PACid:16299686	1.82822	5.63908e-34	1.78044e-32	AML5
Glyma03g06440.1|PACid:16251272	1.59448	3.25238e-10	2.93225e-09	similar to 40S ribosomal S4 protein
Glyma14g13860.1|PACid:16295397	-1.29035	2.98084e-11	2.95558e-10	stress-induced receptor-like kinase
Glyma15g13500.1|PACid:16298668	1.78436	6.83164e-48	2.53367e-46	peroxidase precursor
Glyma02g01020.1|PACid:16246557	-2.84984	7.35508e-07	4.48112e-06	chitinase (class II)
Glyma01g10880.2|PACid:16243959	-1.04899	6.07e-07	3.75425e-06	cysteine-type endopeptidase
Glyma19g38570.1|PACid:16314216	-3.37595	1.10897e-07	7.57512e-07	syntaxin, plant, putative
Glyma03g31130.1|PACid:16252918	1.79245	2.38106e-18	4.76904e-17	potassium channel regulatory factor, putative
Glyma11g20020.1|PACid:16284412	1.01322	3.34416e-14	5.2393e-13	AMP dependent CoA ligase, putative
Glyma10g02020.1|PACid:16278280	-1.9524	1.13059e-07	7.69573e-07	kinesin heavy chain, putative
Glyma09g02240.1|PACid:16274514	1.77044	1.32743e-120	6.80282e-119	actin depolymerizing factor 3
Glyma01g42420.1|PACid:16246055	-1.42393	1.53211e-14	2.50808e-13	phospholipase d beta, putative
Glyma06g45800.1|PACid:16265296	1.71272	1.63662e-27	4.49852e-26	structural constituent of cell wall, putative
