# Supplementary material for: Genome-wide transcriptional analysis of two soybean genotypes under dehydration and rehydration conditions
Source: BMC Genomics. 2013 Oct 6;14:687. doi: 10.1186/1471-2164-14-687 (PMC3827939; doi:10.1186/1471-2164-14-687)
Supplement: Additional file 9 — Genes responsive to rehydration after dehydration only in tolerant-genotype roots. DEGs between tolerant and sensitive genotypes were obtained by bioinformatics analysis; DEGs expressed under re-watering only in tolerant-genotype roots are listed. [file 1471-2164-14-687-S9.xls]

## Sheet: Sheet1
Additional file 9: Genes responsive to rehydration after dehydration only in the tolerant variety roots
Genes [FDR ≤0.001，|log2Ratio|≥1 and P-value ＜ 0.01 (**).] are identified as differentially expressed genes
Gene	log2 Ratio	P-Value	FDR	Annotation
Glyma09g41630.1|PACid:16278006	-2.88092	5.62958e-06	2.75832e-05	Protein SCAR2, putative
Glyma18g48210.1|PACid:16310809	-4.82346	0.000117357	0.000452188	Actin-binding FH2
Glyma10g35310.1|PACid:16281033	-1.9983	2.8128e-06	1.4469e-05	Protein white, putative
Glyma09g38160.1|PACid:16277602	-9.49386	6.25944e-13	6.77637e-12	Actin-binding FH2
Glyma05g26770.1|PACid:16259749	-2.30763	8.08544e-06	3.8556e-05	ATP binding/protein serine/threonine kinase
Glyma13g34700.1|PACid:16292625	-2.65362	1.77718e-05	7.98385e-05	hypothetical protein VITISV_013534
Glyma03g30480.1|PACid:16252848	-2.19233	1.73661e-05	7.81716e-05	Pentatricopeptide repeat
Glyma02g43680.1|PACid:16250056	-9.34207	1.0379e-11	9.37269e-11	endo-1,4-beta-glucanase, putative
Glyma11g36160.1|PACid:16285560	-2.26255	2.95732e-05	0.000127667	Aspartic proteinase nepenthesin-1 precursor, putative
Glyma18g05630.1|PACid:16308017	-9.03067	1.41616e-09	1.06685e-08	cytochrome P450, putative
Glyma05g32190.1|PACid:16260394	-2.77803	6.30574e-05	0.00025662	plastid carbamoylphosphate synthetase small subunit 1
Glyma13g28470.1|PACid:16291879	-3.74416	0.000118648	0.000455371	1-deoxy-D-xylulose 5-phosphate synthase
Glyma18g42310.2|PACid:16310223	-3.0303	9.79374e-05	0.000384261	carboxyl transferase alpha subunit
Glyma18g06010.1|PACid:16308057	-3.56768	0.000125924	0.000480661	mads box protein, putative
Glyma01g20460.1|PACid:16244129	-8.633	1.93238e-07	1.16263e-06	alpha-glucosidase, putative
Glyma05g37030.1|PACid:16260973	-3.50371	0.00013337	0.000506322	hypothetical protein VITISV_028215
Glyma05g22970.1|PACid:16259348	-3.50371	0.00013337	0.000506257	AP2 domain-containing transcription factor
Glyma06g28090.1|PACid:16264052	-2.90507	0.000148644	0.000558613	hypothetical protein isoform 1
Glyma07g34250.1|PACid:16268688	-8.41785	1.58886e-06	8.46939e-06	cytochrome P450
Glyma05g37700.1|PACid:16261050	-8.41785	1.58886e-06	8.46785e-06	cytochrome P450 monooxygenase CYP86A24
Glyma15g41250.1|PACid:16300707	-3.28857	0.000219918	0.000800476	MYB63 (MYB DOMAIN PROTEIN 63
Glyma15g18810.1|PACid:16299253	-8.33985	3.20688e-06	1.62853e-05	NAD-binding site
Glyma18g44510.1|PACid:16310436	-8.25739	6.4726e-06	3.12502e-05	CBL-interacting serine/threonine-protein kinase, putative
Glyma14g34210.1|PACid:16296379	-8.16993	1.3064e-05	6.00189e-05	sulphate transporter
Glyma15g39050.1|PACid:16300479	-8.07682	2.63678e-05	0.000115063	putative chalcone isomerase 3
Glyma05g29240.1|PACid:16260034	-7.97728	5.32196e-05	0.000219562	cellulose synthase
Glyma10g07580.1|PACid:16278897	-7.97728	5.32196e-05	0.000219469	delta14-sterol reductase
Glyma08g03700.1|PACid:16269846	-7.87036	0.000107416	0.000418269	hypothetical protein VITISV_037092
Glyma17g08950.1|PACid:16304919	-7.87036	0.000107416	0.00041766	Dof4
Glyma19g32800.1|PACid:16313547	-7.87036	0.000107416	0.000417495	SBP
Glyma01g04040.1|PACid:16243340	-7.75489	0.000216804	0.000792182	Auxin-induced protein 5NG4, putative
Glyma03g34120.1|PACid:16253274	-4.27282	9.8796e-06	4.64709e-05	s-adenosylmethionine synthetase, putative
Glyma03g27800.1|PACid:16252546	-1.00793	0.000185955	0.000688012	nitrate transporter, putative
Glyma10g32930.1|PACid:16280754	-1.89434	1.31228e-13	1.7073e-12	sieve element occlusion by forisomes 1
Glyma14g13480.2|PACid:16295379	-2.48586	3.80826e-09	2.74312e-08	aspartate aminotransferase
Glyma05g32720.1|PACid:16260456	-2.116	8.51012e-07	4.7203e-06	glucose-inhibited division A family protein
Glyma02g41150.1|PACid:16249764	-2.70936	9.90752e-06	4.64907e-05	peroxisomal small heat shock protein
Glyma10g28020.1|PACid:16280168	-2.7014	2.92606e-07	1.72935e-06	germin-like protein 17
Glyma06g19740.1|PACid:16263541	-2.50318	1.06686e-05	4.97603e-05	Protein farnesyltransferase subunit beta
Glyma01g40620.1|PACid:16245842	-3.57358	7.5573e-05	0.000302776	putative basic helix-loop-helix protein BHLH17
Glyma06g42850.1|PACid:16264983	-3.00544	1.29452e-13	1.69318e-12	peroxidase
Glyma20g34580.1|PACid:16317848	-4.04314	0.000117385	0.000451703	ORF 2
Glyma13g32910.1|PACid:16292418	-3.02268	4.84318e-05	0.000201306	flavonoid 3-O-galactosyl transferase
Glyma15g00620.1|PACid:16297145	-1.97696	0.000151083	0.000567125	nodulin 26-like protein
Glyma09g02750.1|PACid:16274570	-3.57358	3.16864e-06	1.61749e-05	class III HD-Zip protein 4
Glyma20g35950.1|PACid:16318009	-2.50441	5.97532e-05	0.000243882	fad NAD binding oxidoreductases, putative
Glyma19g00230.1|PACid:16311404	-1.95682	1.13706e-05	5.28334e-05	polygalacturonase PG1
Glyma08g05230.1|PACid:16270041	-1.60995	0.000117212	0.00045246	Protein CCC1, putative
Glyma09g37780.1|PACid:16277560	-6.2122	4.76018e-05	0.000198812	ethylene-responsive element binding protein 1
Glyma04g41990.1|PACid:16257587	-1.64208	5.9155e-12	5.50422e-11	alcohol dehydrogenase-1F
Glyma01g02890.1|PACid:16243204	-1.80151	3.98548e-05	0.000168248	kinesin motor protein-related
Glyma10g05880.1|PACid:16278716	-8.92778	5.76908e-09	4.08349e-08	nucleic acid binding protein, putative
Glyma08g44630.1|PACid:16273837	-9.49386	6.25944e-13	6.77388e-12	kinesin heavy chain, putative
Glyma02g02630.1|PACid:16246757	-1.95921	0	0	homeodomain-leucine zipper protein 57
Glyma17g17850.1|PACid:16305958	-1.79767	1.84075e-13	2.30804e-12	Xylem serine proteinase 1 precursor, putative
Glyma13g14190.1|PACid:16290435	-3.14651	4.6351e-08	2.99859e-07	UDP-glucuronosyltransferase, putative
Glyma02g25930.1|PACid:16248587	-2.5869	2.02914e-09	1.50702e-08	UDP-glucuronosyltransferase, putative
Glyma12g07260.1|PACid:16286723	-2.25861	2.0835e-06	1.08754e-05	protein disulfide isomerase-like protein
Glyma15g01300.1|PACid:16297224	-3.57358	7.5573e-05	0.000302693	Biotin/lipoyl attachment
Glyma09g21150.1|PACid:16275943	-1.63995	4.28518e-05	0.00018015	glycerol-3-phosphate acyltransferase 9
Glyma03g35020.2|PACid:16253373	-1.65612	5.2898e-07	3.02717e-06	starch branching enzyme
Glyma17g20020.1|PACid:16306113	-1.93564	6.52112e-06	3.14587e-05	zeaxanthin epoxidase
Glyma18g33230.1|PACid:16309515	-4.08746	0.000117371	0.00045177	hypothetical protein RCOM_1749890
Glyma05g01920.1|PACid:16258008	-2.67698	9.9287e-06	4.65827e-05	ROP small G protein
Glyma04g00500.1|PACid:16254346	-2.44607	1.04361e-14	1.64268e-13	metal ion binding protein, putative
Glyma11g05720.1|PACid:16282816	-1.77047	0	0	APETAL2-like protein
Glyma09g30650.2|PACid:16276747	-2.12529	0.000102701	0.000401717	phosphoethanolamine n-methyltransferase, putative
Glyma13g35190.1|PACid:16292681	-2.35156	5.39046e-07	3.07162e-06	ubiquitin ligase protein cop1, putative
Glyma06g12780.2|PACid:16262714	-2.29697	5.4452e-12	5.09241e-11	alcohol-dehydrogenase
Glyma07g01730.1|PACid:16265817	-2.02594	0.000264136	0.000950133	Vegetative storage protein VSP25
Glyma04g02610.1|PACid:16254618	-1.90557	0	0	tubulin beta chain, putative
Glyma06g08990.1|PACid:16262250	-1.5688	2.9076e-06	1.49201e-05	AP2 domain-containing transcription factor 1
Glyma18g12920.1|PACid:16308711	-2.45204	8.23412e-05	0.000326599	imidazole glycerol phosphate synthase subunit hisf, putative
Glyma02g19110.1|PACid:16248480	-2.05623	3.36742e-06	1.70329e-05	sec15, putative
Glyma03g32390.1|PACid:16253058	-1.58194	1.83274e-05	8.17971e-05	set domain protein, putative
Glyma01g04890.2|PACid:16243439	-1.56266	5.30686e-14	7.6489e-13	homeodomain-leucine zipper protein 57
Glyma13g37810.1|PACid:16292977	-2.53182	2.07954e-05	9.21409e-05	anthocyanin acyltransferase
Glyma12g04260.2|PACid:16286351	-1.85281	8.36664e-12	7.63751e-11	kinesin-related protein
Glyma11g34430.1|PACid:16285356	-1.50887	0.000235506	0.000853307	ATP binding protein, putative
Glyma16g19480.1|PACid:16302388	-2.08746	1.05525e-06	5.75651e-06	beta-glucosidase, putative
Glyma11g08230.1|PACid:16283103	-2.56306	1.76681e-06	9.32165e-06	hypothetical protein isoform 1
Glyma04g03120.1|PACid:16254677	-2.83399	2.92606e-07	1.7283e-06	beta-galactosidase
Glyma15g09900.1|PACid:16298249	-2.11352	0	0	similar to putative multidrug resistance-associated protein
Glyma10g34820.1|PACid:16280966	-2.21655	5.66262e-06	2.76943e-05	Hippocampus abundant transcript 1 protein, putative
Glyma20g32030.1|PACid:16317569	-1.54264	1.26007e-10	1.03985e-09	phosphoglucomutase, putative
Glyma03g06450.1|PACid:16251273	-2.60848	0.000132933	0.000505056	hypothetical protein ARALYDRAFT_907991
Glyma16g04570.1|PACid:16301472	-1.71349	0	0	hypothetical protein LOC100193822
Glyma14g01290.1|PACid:16293951	-2.44451	5.36356e-07	3.05926e-06	ADP-glucose pyrophosphorylase small subunit PvAGPS1
Glyma07g05620.1|PACid:16266310	-2.04331	7.49178e-13	7.94091e-12	endonuclease
Glyma05g22060.2|PACid:16259259	-1.81298	2.12424e-11	1.86835e-10	hypothetical protein isoform 1
Glyma12g13490.1|PACid:16287370	-2.94423	2.90026e-05	0.000125388	Ovarian tumour, otubain
Glyma16g27990.1|PACid:16303145	-9.07948	7.0164e-10	5.42047e-09	photosystem II type I chlorophyll a/b-binding protein
Glyma11g38130.1|PACid:16285791	-2.23399	3.01546e-07	1.77044e-06	asparagine synthetase, type III
Glyma15g04830.1|PACid:16297660	-1.18584	0.000108731	0.000421936	Kinesin, motor region
Glyma03g39640.1|PACid:16253914	-1.54294	0	0	Acyl-coA-binding protein, ACBP; Serine/threonine protein phosphatase
Glyma01g01010.1|PACid:16242983	-2.16357	3.2521e-06	1.64978e-05	hypothetical protein VITISV_037092
Glyma09g36950.1|PACid:16277466	-1.37126	1.71556e-05	7.72831e-05	Pectinesterase
Glyma17g03070.3|PACid:16304230	-1.30476	0.000276368	0.000987249	peroxisomal fatty acid beta-oxidation multifunctional protein
Glyma03g31340.2|PACid:16252941	-3.90138	0.000117547	0.000451915	phosphoinositide binding
Glyma09g34940.3|PACid:16277221	-2.36109	5.7432e-10	4.48519e-09	leucine-rich repeat transmembrane protein kinase
Glyma09g38250.1|PACid:16277612	-4.11	5.62952e-06	2.76059e-05	DNA binding protein, putative
Glyma08g09720.1|PACid:16270567	-2.42929	1.1946e-13	1.59152e-12	KUP-related potassium transporter
Glyma13g41780.2|PACid:16293448	-1.57698	4.15224e-14	6.13201e-13	oxidoreductase, putative
Glyma17g10420.1|PACid:16305087	-1.9109	1.1946e-13	1.5908e-12	plasma membrane H+ ATPase
Glyma05g28480.2|PACid:16259937	-1.16395	6.53122e-12	6.04081e-11	adenosylhomocysteinase, putative
Glyma08g01720.1|PACid:16269603	-2.02864	1.93214e-06	1.01267e-05	DNA-binding protein PD1
Glyma10g00250.1|PACid:16278080	-1.49986	3.4882e-11	3.01215e-10	sieve element occlusion by forisomes 3
Glyma10g34810.1|PACid:16280963	-1.06668	3.74706e-09	2.70368e-08	r3h domain containing protein, putative
Glyma10g28010.1|PACid:16280167	-2.47215	9.77184e-07	5.36849e-06	germin-like protein 16
Glyma02g13730.1|PACid:16247992	-1.04553	1.22939e-10	1.01567e-09	sugar transporter, putative
Glyma09g42050.1|PACid:16278050	-1.62415	6.26086e-11	5.29902e-10	translation elongation factor, putative
Glyma04g42250.1|PACid:16257616	-1.14881	0	0	protein transporter, putative
Glyma02g38990.2|PACid:16249525	-1.78427	2.14122e-10	1.72867e-09	laccase, putative
Glyma13g24240.1|PACid:16291395	-2.42481	8.64994e-11	7.2398e-10	auxin response factor 3b
Glyma03g36140.1|PACid:16253501	-3.14552	8.23018e-05	0.000326751	transcription factor CCAAT
Glyma02g02100.1|PACid:16246683	-1.72946	9.85346e-05	0.000386244	Gamma-tubulin complex component 4 homolog
Glyma07g05150.1|PACid:16266245	-2.04481	0	0	pectin methylesterase
Glyma06g36210.1|PACid:16264354	-1.72715	4.3812e-07	2.52787e-06	cytochrome P450 monooxygenase CYP72A65
Glyma09g29610.1|PACid:16276631	-1.4043	0.000103617	0.000404817	short-chain dehydrogenase, putative
Glyma08g03670.1|PACid:16269843	-3.14398	1.70704e-05	7.7017e-05	similar to beta-1,3-glucanase
Glyma17g04390.1|PACid:16304378	-1.81807	1.43678e-05	6.55683e-05	pentatricopeptide repeat-containing protein, putative
Glyma06g06890.1|PACid:16261986	-1.89598	1.52476e-10	1.25161e-09	KNAT3-like transcription factor
Glyma02g28880.1|PACid:16248733	-1.94002	4.90052e-13	5.4497e-12	peroxidase 5 precursor
Glyma12g11130.1|PACid:16287149	-2.42735	1.22212e-05	5.65534e-05	beta-amylase
Glyma07g18310.1|PACid:16267680	-1.39395	0.000182099	0.000674425	calcium dependent protein kinase 13
Glyma06g02470.1|PACid:16261463	-1.83207	5.20956e-06	2.56965e-05	transcription factor bZIP47
Glyma20g02210.1|PACid:16315236	-3.28421	9.8796e-06	4.65529e-05	major latex protein homolog
Glyma07g33780.2|PACid:16268636	-1.16418	0.00015378	0.000576514	caffeoyl-CoA-O-methyltransferase
Glyma04g35080.2|PACid:16256809	-2.17186	2.4697e-11	2.15864e-10	purine permease, putative
Glyma12g30060.1|PACid:16288361	-1.41914	1.59872e-14	2.49111e-13	Cell division cycle protein 48 homolog
Glyma12g04490.1|PACid:16286381	-1.66297	2.86492e-06	1.47216e-05	ATP binding protein, putative
Glyma15g40140.2|PACid:16300593	-3.37968	4.76054e-05	0.000198264	peroxisomal glycolate oxidase
Glyma16g04060.2|PACid:16301405	-1.63024	9.61454e-14	1.30939e-12	BTB/POZ; MATH
Glyma10g08390.1|PACid:16278979	-2.70482	1.76597e-06	9.32388e-06	Cell division protein ftsZ, putative
Glyma14g24370.1|PACid:16295951	-8.69697	9.57404e-08	5.95779e-07	amino acid transporter, putative
Glyma12g06450.3|PACid:16286628	-1.53818	0	0	Nucleic acid binding NABP
Glyma11g15560.1|PACid:16284014	-1.68681	3.2554e-06	1.65089e-05	pseudo response regulator 37
Glyma13g29430.2|PACid:16292000	-1.11879	1.51414e-06	8.10785e-06	bromodomain-containing protein, putative
Glyma18g10030.1|PACid:16308448	-2.50441	5.97532e-05	0.000244017	FtsZ protein
Glyma03g27460.3|PACid:16252506	-1.18116	2.94654e-13	3.509e-12	alpha-L-arabinofuranosidase
Glyma01g01180.2|PACid:16243006	-1.64802	1.18572e-13	1.58399e-12	malic enzyme, putative
Glyma06g04370.2|PACid:16261680	-1.39629	3.00346e-08	1.97254e-07	remorin
Glyma19g35590.1|PACid:16313870	-1.24665	4.66738e-13	5.22402e-12	hypothetical protein OsI_26901
Glyma15g08840.1|PACid:16298132	-3.22482	1.70703e-05	7.70757e-05	cysteine protease
Glyma10g11610.1|PACid:16279259	-2.40993	5.7432e-10	4.48281e-09	DNA topoisomerase 2
Glyma01g44670.1|PACid:16246324	-3.19986	7.92382e-05	0.00031544	transcription factor CPP
Glyma18g41350.1|PACid:16310128	-3.19838	1.70703e-05	7.70639e-05	glutathione S-transferase GST 11
Glyma07g33000.1|PACid:16268555	-1.83389	4.89094e-08	3.14335e-07	Eukaryotic translation initiation factor 3 subunit, putative
Glyma16g23790.1|PACid:16302683	-3.87013	7.55464e-05	0.000303289	candidate disease-resistance protein
Glyma19g34190.1|PACid:16313700	-4.04314	0.000117385	0.000451762	Transmembrane BAX inhibitor motif-containing protein, putative
Glyma20g30720.1|PACid:16317410	-1.86079	2.62012e-13	3.1509e-12	abscisic stress ripening-like protein
Glyma11g20180.2|PACid:16284430	-3.41758	1.58958e-07	9.67069e-07	RuBisCO large subunit-binding protein subunit alpha
Glyma04g16670.1|PACid:16256056	-1.91613	1.17088e-07	7.21145e-07	aminoimidazolecarboximide ribonucleotide transformylase/inosine monophosphate cyclohydrolase
Glyma06g46350.1|PACid:16265358	-2.26176	2.56906e-13	3.09455e-12	Multicopper oxidase, type 1
Glyma03g27970.1|PACid:16252566	-1.88899	0	0	tubulin B4
Glyma13g23780.1|PACid:16291337	-1.52308	6.67764e-06	3.21452e-05	Protein farnesyltransferase subunit beta
Glyma16g28900.1|PACid:16303242	-3.61415	7.55606e-05	0.000302768	hypothetical protein VITISV_018996
Glyma08g13680.1|PACid:16271037	-1.7042	1.90115e-12	1.88658e-11	hypothetical protein isoform 1
Glyma01g45170.1|PACid:16246382	-1.68394	8.67602e-05	0.000343385	cysteine-rich protein
Glyma10g33710.2|PACid:16280841	-1.31663	0	0	1.259e-115/iron-superoxide dismutase
Glyma06g07200.1|PACid:16262025	-1.45619	6.3216e-13	6.8336e-12	grr1
Glyma11g15910.1|PACid:16284061	-3.35156	7.61382e-05	0.000304377	auxin response factor 4
Glyma11g16040.1|PACid:16284075	-1.98861	5.4238e-05	0.000222919	hypothetical protein VITISV_007275
Glyma03g28850.1|PACid:16252661	-2.33122	5.24336e-12	4.91772e-11	Glucan endo-1,3-beta-glucosidase
Glyma11g20630.1|PACid:16284482	-2.13076	0	0	protein disulfide isomerase-like protein
Glyma06g30880.1|PACid:16264155	-1.31674	5.9508e-14	8.50614e-13	hypothetical protein VITISV_013807
Glyma15g07970.3|PACid:16298029	-1.00902	8.69884e-05	0.000344057	Ribosomal RNA methyltransferase RrmJ/FtsJ
Glyma08g24580.1|PACid:16272351	-1.3864	4.21064e-05	0.00017727	phospholipid-transporting atpase, putative
Glyma07g39140.1|PACid:16269241	-1.45869	4.66778e-05	0.00019523	Glucan endo-1,3-beta-glucosidase precursor, putative
Glyma07g00700.2|PACid:16265685	-2.58647	3.17268e-06	1.61591e-05	ribosomal protein L37
Glyma12g10420.1|PACid:16287078	-1.94516	9.23748e-07	5.10161e-06	Multicopper oxidase, type 1
Glyma14g07700.2|PACid:16294732	-2.28937	1.30784e-13	1.70454e-12	beta galactosidase
Glyma13g34070.1|PACid:16292552	-2.36207	1.33472e-08	9.13094e-08	putative receptor-like protein kinase 2
Glyma10g23790.1|PACid:16279835	-1.24183	5.32908e-15	8.5858e-14	uricase
Glyma03g34080.1|PACid:16253270	-1.17775	2.4213e-06	1.2523e-05	multidrug resistance protein 1, 2, putative
Glyma19g31180.1|PACid:16313373	-1.40059	4.98832e-05	0.000206696	BTB/POZ
Glyma11g08610.2|PACid:16283147	-3.27021	4.76244e-05	0.000198259	similar to NRPB1 (RNA POLYMERASE II LARGE SUBUNIT
Glyma15g02220.1|PACid:16297349	-2.10708	1.46779e-05	6.68797e-05	similar to PDR8/PEN3
Glyma12g20980.1|PACid:16287888	-2.47644	2.92632e-07	1.72395e-06	RNA-directed DNA polymerase
Glyma20g02410.1|PACid:16315264	-1.59061	6.19588e-07	3.48732e-06	2-oxo acid dehydrogenase
Glyma20g29840.1|PACid:16317306	-1.89219	1.1946e-13	1.59224e-12	tubulin beta chain, putative
Glyma19g44230.2|PACid:16314887	-1.15715	9.92762e-13	1.02891e-11	ubiquitin conjugating enzyme
Glyma15g24670.1|PACid:16299776	-1.84238	1.84228e-08	1.24497e-07	Endosomal P24A protein precursor, putative
Glyma19g00260.1|PACid:16311407	-1.49669	0	0	dead box ATP-dependent RNA helicase, putative
Glyma08g12140.1|PACid:16270849	-2.17797	0	0	tubulin A
Glyma07g00660.1|PACid:16265680	-1.58496	2.15384e-14	3.31047e-13	RAB7D
Glyma06g21290.1|PACid:16263703	-1.35937	1.65423e-13	2.10015e-12	eukaryotic translation initiation factor 5A2
Glyma10g39460.1|PACid:16281515	-1.4881	1.11022e-15	1.85371e-14	photosystem I subunit PsaD
Glyma15g04990.1|PACid:16297677	-3.19233	4.76776e-05	0.000198424	ATP binding protein, putative
Glyma10g24620.1|PACid:16279908	-1.18584	0.000108731	0.000422048	potassium channel beta, putative
Glyma17g18740.1|PACid:16306051	-1.56306	8.99508e-06	4.25829e-05	phospholipase C, putative
Glyma08g22880.1|PACid:16272145	-3.63652	4.76018e-05	0.000198671	pyrophosphate-energized vacuolar membrane proton pump
Glyma20g04990.2|PACid:16315526	-1.53966	0.000275254	0.000983509	hypothetical protein VITISV_006086
Glyma14g04770.1|PACid:16294370	-1.93512	5.9508e-14	8.51028e-13	chaperonin containing t-complex protein 1
Glyma05g31450.4|PACid:16260293	-1.93327	8.1633e-09	5.69726e-08	myo-inositol-1-phosphate synthase
Glyma12g02790.1|PACid:16286158	-1.14354	5.80802e-12	5.41278e-11	cyclophilin
Glyma01g03470.1|PACid:16243273	-1.92931	9.9476e-14	1.35099e-12	Early nodulin-36A
Glyma03g15020.1|PACid:16251746	-2.25315	1.65201e-13	2.09914e-12	Tubulin beta-2 chain
Glyma05g03100.1|PACid:16258139	-2.42405	1.3347e-08	9.13295e-08	Malate synthase
Glyma10g35100.1|PACid:16280998	-3.35156	7.61382e-05	0.00030446	cysteine proteinase
Glyma12g00350.1|PACid:16285835	-1.40823	5.23324e-07	2.99714e-06	radical sam protein, putative
Glyma06g36620.1|PACid:16264385	-1.04415	0.000120324	0.000460724	2,3-diketo-5-methylthio-1-phosphopentane phosphatase
Glyma04g09350.1|PACid:16255409	-1.38167	4.1922e-13	4.72273e-12	alpha-tubulin
Glyma07g01980.1|PACid:16265849	-1.82085	0	0	hypothetical protein VITISV_012198
Glyma06g41890.1|PACid:16264893	-2.10708	1.46779e-05	6.68694e-05	resistance protein LM17
Glyma13g29910.1|PACid:16292052	-1.30426	5.34164e-05	0.000219942	hypothetical protein VITISV_028672
Glyma12g08600.1|PACid:16286881	-1.89986	6.1671e-10	4.79205e-09	putative DNA ligase
Glyma10g16790.1|PACid:16279584	-1.67327	0	0	UDP-rhamnose:soyasaponin III-rhamnosyltransferase
Glyma09g40210.1|PACid:16277844	-2.07647	0.000163931	0.000611452	Xylem serine proteinase 1 precursor, putative
Glyma13g10410.1|PACid:16290210	-2.30275	7.27238e-05	0.000293078	oligopeptide transporter, putative
Glyma20g35400.1|PACid:16317947	-1.37822	6.04606e-12	5.61682e-11	Full=Pyruvate kinase isozyme A
Glyma07g04470.1|PACid:16266165	-1.78324	3.53272e-13	4.06865e-12	cytochrome P450 monooxygenase CYP92A29
Glyma01g03650.3|PACid:16243295	-1.39347	1.10068e-12	1.13475e-11	ADP-ribosylation factor
Glyma04g31180.1|PACid:16256461	-1.70936	3.14362e-05	0.000134898	serine-type endopeptidase
Glyma19g31590.1|PACid:16313415	-2.05387	5.9776e-07	3.37609e-06	beta-1,3-glucanase
Glyma03g36910.1|PACid:16253596	-1.6119	6.78834e-06	3.26406e-05	cold-induced thioredoxin domain-containing protein
Glyma20g38930.1|PACid:16318339	-1.08155	4.83114e-06	2.39464e-05	pterocarpan 4-dimethylallyltransferase
Glyma16g29450.1|PACid:16303301	-2.38788	1.38914e-05	6.3572e-05	SGT1-2
Glyma03g22260.1|PACid:16252038	-1.84268	0	0	AIR12
Glyma13g20940.1|PACid:16291022	-2.25513	1.07998e-09	8.21808e-09	tonoplast intrinsic protein 1;1
Glyma09g00430.2|PACid:16274298	-1.43435	0	0	dynamin homolog
Glyma20g29230.1|PACid:16317240	-2.41334	3.27462e-06	1.65978e-05	Phosphoglucomutase
Glyma16g24870.1|PACid:16302787	-1.54277	0.000154951	0.000580239	GTP-binding protein era, putative
Glyma17g04340.1|PACid:16304373	-1.59806	0	0	S-adenosylmethionine synthetase
Glyma07g04590.1|PACid:16266179	-2.33669	1.07995e-09	8.22001e-09	hypothetical protein VITISV_033728
Glyma14g36070.1|PACid:16296565	-1.8793	0	0	P450 reductase
Glyma08g04380.1|PACid:16269926	-1.84691	0	0	aldehyde dehydrogenase, putative
Glyma04g36710.1|PACid:16256969	-1.18544	1.68048e-11	1.49008e-10	transferase
Glyma13g21060.2|PACid:16291034	-1.48054	2.20128e-07	1.31741e-06	DNA binding protein, putative
Glyma17g18350.1|PACid:16306011	-1.41949	6.16326e-07	3.47029e-06	LIM domain kinase, putative
Glyma08g47730.1|PACid:16274194	-1.78727	3.72808e-10	2.95304e-09	Isocitrate lyase and phosphorylmutase
Glyma08g44130.1|PACid:16273777	-2.11	3.82234e-05	0.000161803	transporter, putative
Glyma10g00920.1|PACid:16278155	-2.33066	3.57492e-14	5.33841e-13	cytosolic malate dehydrogenase
Glyma16g08390.3|PACid:16301891	-1.45717	5.9892e-10	4.66244e-09	mtn21-like protein
Glyma11g20650.1|PACid:16284484	-2.28421	1.59647e-07	9.69456e-07	protein binding protein, putative
Glyma03g29690.1|PACid:16252750	-1.70799	1.86847e-09	1.39545e-08	hypothetical protein MtrDRAFT_AC155881g14v1
Glyma16g05960.1|PACid:16301633	-1.54612	4.4144e-06	2.20667e-05	hypothetical protein ARALYDRAFT_916123
Glyma05g13900.1|PACid:16258913	-1.42763	3.87912e-13	4.3936e-12	Calmodulin
Glyma15g43170.1|PACid:16300914	-2.8812	1.07995e-09	8.22851e-09	DNA topoisomerase 2
Glyma17g37540.1|PACid:16307355	-1.29868	2.16202e-05	9.55938e-05	3-isopropylmalate dehydratase, putative
Glyma09g30040.3|PACid:16276677	-1.54361	4.03626e-09	2.89318e-08	GAGA-binding protein
Glyma12g31830.1|PACid:16288569	-2.26255	1.60116e-07	9.71498e-07	Cellulose synthase
Glyma09g02050.1|PACid:16274490	-2.31527	4.61384e-11	3.94477e-10	catalytic, putative
Glyma13g40130.1|PACid:16293246	-1.65258	0	0	protein disulfide isomerase-like protein
Glyma15g01840.1|PACid:16297298	-2.04453	1.51938e-08	1.03341e-07	kif4, putative
Glyma04g39380.2|PACid:16257271	-1.02258	1.18971e-12	1.21971e-11	actin isoform B
Glyma10g32940.1|PACid:16280755	-1.79705	9.69082e-07	5.34194e-06	sieve element occlusion by forisomes 2
Glyma01g37320.1|PACid:16245467	-1.26593	8.17346e-13	8.5616e-12	vacuolar H+-ATP synthase 16kDa proteolipid subunit
Glyma02g02250.1|PACid:16246701	-1.36739	4.03428e-06	2.02354e-05	KDR (KIDARI); transcription regulator
Glyma10g31560.1|PACid:16280599	-1.39788	4.18736e-09	2.9971e-08	similar to ubiquitin carboxyl-terminal hydrolase family protein
Glyma02g09080.1|PACid:16247475	-1.60888	1.19647e-05	5.54274e-05	DNA repair helicase rad3/xp-d, putative
Glyma16g03760.1|PACid:16301368	-1.47571	6.6902e-13	7.17403e-12	UDP-glycose:flavonoid glycosyltransferase
Glyma11g31940.1|PACid:16285100	-2.34778	1.83179e-06	9.63338e-06	similar to auxin response factor 8
Glyma20g29190.1|PACid:16317236	-1.55502	4.81252e-11	4.1039e-10	CXE carboxylesterase
Glyma13g41600.1|PACid:16293427	-1.08482	8.46196e-06	4.02731e-05	TPR-containing protein kinase
Glyma13g44260.1|PACid:16293740	-1.42632	9.9825e-08	6.19231e-07	Pv42p
Glyma07g33950.1|PACid:16268655	-2.18298	0	0	leucine-rich repeat-like protein
Glyma20g31110.1|PACid:16317453	-1.40063	6.68412e-06	3.21658e-05	putative hypoxanthine-guanine phosphoribosyltransferase
Glyma02g37310.1|PACid:16249340	-2.45026	7.23644e-12	6.65124e-11	DNA binding protein, putative
Glyma02g40650.1|PACid:16249707	-1.19208	1.71715e-06	9.11688e-06	similar to auxin response factor 8
Glyma20g25920.1|PACid:16316851	-1.57808	2.87992e-13	3.43662e-12	Os05g0553000
Glyma10g37960.1|PACid:16281350	-1.58058	2.81996e-13	3.37466e-12	tubulin beta chain, putative
Glyma12g33760.1|PACid:16288789	-1.53169	6.1906e-13	6.71917e-12	acetohydroxyacid isomeroreductase
Glyma02g00340.1|PACid:16246483	-1.48421	0	0	putative acyltransferase
Glyma04g21910.1|PACid:16256222	-2.14398	7.26468e-07	4.05627e-06	acyl ACP-thioesterase
Glyma17g09020.2|PACid:16304927	-1.48514	3.11212e-05	0.000133722	Protease, putative
Glyma15g13380.2|PACid:16298655	-1.00382	1.19444e-08	8.21713e-08	Protein SEY1, putative
Glyma08g11300.1|PACid:16270753	1.07116	1.85756e-08	1.25472e-07	Brassinosteroid-regulated protein BRU1
Glyma05g35010.1|PACid:16260743	-1.37838	5.20408e-09	3.69335e-08	histidyl-tRNA synthetase, putative
Glyma02g44350.1|PACid:16250138	-1.02182	5.1359e-13	5.69423e-12	Calmodulin
Glyma15g42430.1|PACid:16300833	-1.29211	1.74442e-06	9.24333e-06	RNA polymerase
Glyma19g28740.1|PACid:16313109	-1.08108	3.76998e-07	2.19242e-06	hypothetical protein LOC100193822
Glyma18g45120.1|PACid:16310499	-1.48271	0	0	Putative 2-3 biphosphoglycerate independant phosphoglycerate mutase
Glyma18g28130.2|PACid:16309374	-2.1136	3.84192e-09	2.76331e-08	transferase, transferring glycosyl groups, putative
Glyma19g41690.1|PACid:16314592	-1.78043	8.1056e-09	5.65833e-08	protein disulfide isomerase-like protein
Glyma01g38410.3|PACid:16245600	-1.25829	6.02338e-10	4.68657e-09	xaa-pro aminopeptidase, putative
Glyma13g39500.2|PACid:16293174	-1.71266	8.1737e-08	5.13858e-07	WD-repeat protein, putative
Glyma03g38830.2|PACid:16253817	-1.17292	3.53272e-13	4.06546e-12	similar to protein transport protein Sec24, putative
Glyma19g02360.1|PACid:16311656	-1.70799	1.86847e-09	1.39509e-08	serine/threonine protein kinase-like protein
Glyma11g06290.3|PACid:16282878	-1.3989	5.10702e-15	8.24611e-14	multicopper oxidase, putative
Glyma03g00770.2|PACid:16250695	-1.57078	5.3818e-07	3.06728e-06	multidrug resistance pump, putative
Glyma13g43760.1|PACid:16293673	-1.99072	7.37134e-06	3.52824e-05	NMDA receptor-regulated protein, putative
Glyma17g08030.1|PACid:16304818	-1.0419	4.55552e-09	3.2519e-08	hypothetical protein VITISV_013807
Glyma07g02400.1|PACid:16265907	-1.91614	5.00044e-10	3.91866e-09	cdc2MsD
Glyma03g33220.1|PACid:16253164	-1.81317	7.51852e-08	4.74291e-07	lung seven transmembrane receptor, putative
Glyma11g33160.1|PACid:16285206	-1.41947	5.58442e-13	6.1291e-12	UDP-glucose pyrophosphorylase
Glyma13g24500.2|PACid:16291425	-1.58202	1.78813e-12	1.77863e-11	similar to polyubiquitin
Glyma08g13540.1|PACid:16271021	-2.24674	1.33544e-08	9.12946e-08	UDP-glucose 4-epimerase, putative
Glyma02g44260.1|PACid:16250125	-2.09654	5.84854e-06	2.84757e-05	eukaryotic translation initiation factor 2c, putative
Glyma07g00430.1|PACid:16265651	-1.18589	2.04282e-14	3.15137e-13	V-H(+)-ATPase subunit A
Glyma18g51660.1|PACid:16311160	-1.63208	1.10134e-13	1.48409e-12	60S ribosomal protein L30
Glyma07g00700.1|PACid:16265684	-1.31045	1.44329e-13	1.85883e-12	ribosomal protein L37
Glyma12g03070.1|PACid:16286191	-1.17393	3.41504e-13	3.95169e-12	protein localized in the nucleoli of pea nuclei
Glyma04g05670.1|PACid:16254981	-1.76207	8.6349e-07	4.78319e-06	similar to protein kinase
Glyma20g24070.3|PACid:16316622	-1.36198	0	0	vacuolar H+-ATPase B subunit
Glyma13g17950.1|PACid:16290670	-2.39115	3.80826e-09	2.74514e-08	cytosolic purine 5-nucleotidase, putative
Glyma12g17150.1|PACid:16287738	-1.43174	0	0	hypothetical protein SORBIDRAFT_07g002960
Glyma19g01650.1|PACid:16311583	-1.99072	7.37134e-06	3.52709e-05	Ferredoxin-thioredoxin reductase catalytic chain
Glyma10g39080.1|PACid:16281477	-2.20574	7.14372e-09	5.01185e-08	transcription factor CPP
Glyma10g28890.2|PACid:16280278	-1.84562	1.03251e-13	1.39967e-12	calreticulin-1
Glyma08g06380.1|PACid:16270179	-1.17574	5.68888e-11	4.8344e-10	FAD-dependent pyridine nucleotide-disulphide oxidoreductase
Glyma12g35320.1|PACid:16288964	-1.41358	5.90134e-05	0.000241298	ubiquitin ligase protein cop1, putative
Glyma12g31810.1|PACid:16288567	-2.63606	1.3347e-08	9.15211e-08	Cellulose synthase
Glyma12g35180.1|PACid:16288950	-1.63062	2.6469e-07	1.57162e-06	nucleic acid binding protein, putative
Glyma06g07320.1|PACid:16262043	-1.64238	0	0	CesA1
Glyma18g08630.1|PACid:16308314	-1.38743	3.76146e-07	2.1879e-06	transporter, putative
Glyma15g26370.1|PACid:16299831	-1.71866	5.56082e-05	0.000228104	Cytochrome P450 82A2
Glyma11g19220.1|PACid:16284317	-2.20489	7.32748e-15	1.16396e-13	TCP domain class transcription factor
Glyma15g40710.1|PACid:16300650	-1.56682	0	0	ribonucleic acid binding protein S1, putative
Glyma20g25600.1|PACid:16316815	-1.10542	0.00011765	0.000452073	nucleotide binding protein, putative
Glyma14g06170.1|PACid:16294543	-1.16116	2.5202e-12	2.45939e-11	40S ribosomal S4 protein
Glyma13g36280.1|PACid:16292805	-2.90326	1.7083e-05	7.70387e-05	glycosyltransferase, CAZy family GT8
Glyma04g30350.1|PACid:16256436	-1.9613	0	0	vitamin-b12 independent methionine synthase
Glyma02g42260.1|PACid:16249891	-1.91432	3.11972e-13	3.65455e-12	60S acidic ribosomal protein P0
Glyma11g37380.3|PACid:16285699	-2.12832	2.56106e-08	1.69831e-07	plant mitotic spindle assembly checkpoint protein mad2
Glyma04g13080.1|PACid:16255797	-2.39291	2.92836e-07	1.72481e-06	mitochondrial intermediate peptidase, putative
Glyma04g38100.1|PACid:16257125	-1.4992	2.11366e-10	1.70736e-09	reduced leaflet 1
Glyma11g10790.1|PACid:16283407	-1.55989	0	0	protein localized in the nucleoli of pea nuclei
Glyma17g11220.1|PACid:16305189	-2.42334	9.79074e-07	5.37586e-06	minichromosome maintenance 5 protein
Glyma02g38160.1|PACid:16249426	-1.34789	7.10542e-15	1.13114e-13	serine hydroxymethyltransferase
Glyma11g14550.1|PACid:16283887	-1.23248	0	0	Nucleic acid binding NABP
Glyma01g37970.1|PACid:16245542	-1.21393	9.2108e-05	0.00036289	Protein MSP1, putative
Glyma13g38800.1|PACid:16293091	-1.2432	2.1068e-06	1.09834e-05	calmodulin binding protein, putative
Glyma18g53470.1|PACid:16311340	-1.69925	1.45581e-11	1.29595e-10	RAD23-like
Glyma18g12440.1|PACid:16308667	-1.36856	3.15832e-08	2.07055e-07	Serine/threonine-protein phosphatase 5
Glyma15g03840.1|PACid:16297544	-3.17144	1.70703e-05	7.70404e-05	sorting and assembly machinery (sam50) protein
Glyma15g01880.1|PACid:16297305	-1.40391	4.9283e-09	3.50355e-08	protein disulfide isomerase L-3b
Glyma07g39010.1|PACid:16269222	-1.86901	9.85878e-13	1.02286e-11	putative calcium dependent protein kinase
Glyma14g04180.1|PACid:16294305	-1.45552	7.17204e-14	1.01044e-12	late-embryogenesis abundant protein 1
Glyma02g16010.2|PACid:16248234	-1.57344	1.73417e-13	2.19028e-12	Glutathione reductase
Glyma04g38150.1|PACid:16257133	-1.82443	1.31321e-07	8.04757e-07	calcium-dependent protein kinase 1
Glyma18g42310.1|PACid:16310222	-3.35068	3.16864e-06	1.61609e-05	carboxyl transferase alpha subunit
Glyma15g01600.2|PACid:16297265	-1.7141	2.2923e-10	1.84558e-09	CENP-C
Glyma18g43160.1|PACid:16310302	-2.13947	9.1372e-08	5.69439e-07	calcium dependent protein kinase 13
Glyma19g29670.1|PACid:16313213	-1.34927	2.51506e-05	0.000110341	Homeodomain-related
Glyma15g24650.1|PACid:16299774	-1.91394	0	0	putative 60S ribosomal protein L39
Glyma02g47940.1|PACid:16250573	-2.50517	1.22125e-13	1.61458e-12	Phenylalanine ammonia-lyase class 3
Glyma09g38510.1|PACid:16277646	-1.59698	5.03376e-13	5.59152e-12	protein phosphatase 2c
Glyma19g38170.2|PACid:16314176	-1.79028	1.22102e-12	1.24876e-11	ubiquitin fusion protein
Glyma08g11490.2|PACid:16270774	-1.3414	6.52368e-13	7.02622e-12	serine hydroxymethyltransferase 2
Glyma09g01230.1|PACid:16274386	-2.73571	2.92606e-07	1.72761e-06	basic amino acid transmembrane transporter
Glyma10g05560.2|PACid:16278676	-1.57487	1.75479e-07	1.06034e-06	MYB transcription factor MYB118
Glyma03g32510.2|PACid:16253075	-1.42307	0.000122625	0.000468739	aromatic amino acid decarboxylase, putative
Glyma07g40020.1|PACid:16269343	-1.13816	2.57072e-08	1.70317e-07	Glycosyl transferase, family 8
Glyma19g27450.1|PACid:16312982	-1.35858	2.98944e-05	0.000128959	Initiation factor eIF-4 gamma, middle
Glyma07g04550.1|PACid:16266175	-1.15943	6.71028e-07	3.76172e-06	inter-alpha-trypsin inhibitor heavy chain, putative
Glyma13g11700.2|PACid:16290320	-1.0992	7.37758e-06	3.5295e-05	long-chain-fatty-acid CoA ligase, putative
Glyma04g16340.1|PACid:16256040	-1.21306	0.000276044	0.000986212	dynamin, putative
Glyma03g22740.1|PACid:16252081	-1.25524	1.72774e-08	1.16944e-07	protein transport protein sec23, putative
Glyma11g15780.1|PACid:16284046	-2.53104	3.18076e-06	1.61946e-05	ATP binding protein, putative
Glyma11g33880.1|PACid:16285290	-1.15195	0	0	protein binding protein, putative
Glyma11g01930.1|PACid:16282359	-2.37138	9.84542e-07	5.40386e-06	Dynamin-related protein 5A
Glyma16g01460.1|PACid:16301092	-1.29012	2.216e-13	2.72852e-12	40S ribosomal protein SA
Glyma09g01050.1|PACid:16274365	-1.73175	4.15224e-14	6.12893e-13	Pyrophosphate-dependent phosphofructokinase PfpB
Glyma02g33070.1|PACid:16248982	-1.18126	3.03606e-05	0.00013074	NADP-thioredoxin reductase C
Glyma16g06390.1|PACid:16301682	-2.46842	1.40998e-13	1.82875e-12	Polcalcin Jun o, putative
Glyma12g30490.1|PACid:16288406	-1.26494	4.21884e-13	4.7491e-12	UDP-D-apiose/UPD-D-xylose synthetase
Glyma04g36870.2|PACid:16256985	-1.2454	1.42553e-13	1.84322e-12	glyceraldehyde-3-phosphate dehydrogenase
Glyma08g09090.1|PACid:16270493	-1.10695	1.10453e-09	8.38754e-09	MSI1
Glyma06g47300.1|PACid:16265468	-1.9814	2.26796e-12	2.22431e-11	phospholipid-transporting atpase, putative
Glyma13g17510.1|PACid:16290620	-1.75545	6.2488e-11	5.29034e-10	fyve finger-containing phosphoinositide kinase, fyv1, putative
Glyma08g25170.1|PACid:16272413	-1.08652	4.7835e-12	4.51088e-11	latex-abundant protein
Glyma07g04890.1|PACid:16266216	-1.08839	0	0	40S ribosomal protein SA
Glyma03g30140.1|PACid:16252810	-1.44111	1.09549e-05	5.1031e-05	cation efflux protein/ zinc transporter, putative
Glyma01g45060.1|PACid:16246371	-1.10185	2.12718e-13	2.63349e-12	putative ribosomal protein S15
Glyma20g28290.2|PACid:16317120	-1.64837	7.81598e-14	1.08505e-12	lipoxygenase, putative
Glyma03g32850.2|PACid:16253118	-1.41772	8.17346e-13	8.55856e-12	Heat shock cognate 70 kDa protein, putative, expressed
Glyma17g33480.1|PACid:16306924	-1.27813	6.15914e-06	2.98692e-05	putative G-protein coupled receptor
Glyma09g02130.2|PACid:16274500	-1.53111	3.4907e-09	2.52676e-08	Na+/H+ exchanger 6
Glyma09g16680.1|PACid:16275778	-1.18232	9.93344e-07	5.44404e-06	Aha1 domain-containing protein
Glyma02g12980.1|PACid:16247913	-1.49694	2.68674e-14	4.08893e-13	Ureide permease, putative
Glyma10g44540.1|PACid:16282121	-1.03758	2.31954e-06	1.20242e-05	chloroplast alpha-glucan water dikinase, putative
Glyma06g17050.1|PACid:16263230	-1.30898	0	0	110 kDa 4SNc-Tudor domain protein
Glyma01g20760.1|PACid:16244138	-1.14363	1.4027e-05	6.41223e-05	3-dehydroquinate dehydratase/shikimate 5-dehydrogenase
Glyma17g14660.1|PACid:16305586	-1.11895	9.29884e-06	4.39501e-05	Heat shock protein STI
Glyma19g02680.1|PACid:16311690	-2.44048	3.05388e-10	2.43606e-09	condensin complex components subunit
Glyma10g44510.1|PACid:16282118	-1.10203	7.30904e-12	6.70539e-11	Importin-7, putative
Glyma03g25740.1|PACid:16252344	-1.20979	0.000229132	0.000831955	tRNA synthetase class I family protein
Glyma17g02960.1|PACid:16304214	-1.5823	4.60076e-13	5.15338e-12	protein arginine n-methyltransferase, putative
Glyma14g11170.1|PACid:16295144	-1.52662	1.98708e-07	1.19334e-06	hypothetical protein ARALYDRAFT_913100
Glyma04g40980.1|PACid:16257461	-1.11971	9.90096e-13	1.02687e-11	ubiquitin fusion protein
Glyma11g05680.1|PACid:16282811	-1.5561	2.56906e-13	3.09709e-12	UDP-galactose:SBMG-galactosyltransferase
Glyma20g39350.1|PACid:16318401	-1.38788	5.65464e-06	2.76645e-05	Atrazine chlorohydrolase, putative
Glyma10g05370.1|PACid:16278651	-1.35603	5.37526e-12	5.0318e-11	lung seven transmembrane receptor, putative
Glyma05g04050.1|PACid:16258259	-1.36466	5.10702e-14	7.38985e-13	amino acid binding protein, putative
Glyma08g47630.1|PACid:16274180	-1.39539	2.40844e-05	0.000105868	General substrate transporter
Glyma11g12870.1|PACid:16283684	-2.01154	1.95399e-14	3.01909e-13	hydroxymethylbutenyl diphosphate reductase
Glyma17g16830.1|PACid:16305838	-1.55673	2.95986e-13	3.51773e-12	Tubulin alpha-3 chain
Glyma16g34060.1|PACid:16303807	-1.11983	8.01582e-13	8.40846e-12	R 6 protein
Glyma11g38160.1|PACid:16285796	-2.32323	1.62413e-10	1.32983e-09	peroxisomal abc transporter, putative
Glyma07g30350.1|PACid:16268262	-1.60795	2.08944e-13	2.59551e-12	glutamyl-tRNA reductase
Glyma02g11580.1|PACid:16247749	-1.23399	3.7037e-13	4.2357e-12	polyadenylate-binding protein, putative
Glyma18g04940.1|PACid:16307951	-1.41514	6.06182e-14	8.65222e-13	glutamate decarboxylase
Glyma09g15620.1|PACid:16275690	-1.36945	2.08944e-13	2.59442e-12	cellulose synthase
Glyma16g33940.1|PACid:16303795	-1.90513	2.70894e-14	4.12059e-13	R 10 protein
Glyma08g15370.3|PACid:16271258	-1.49828	1.44329e-13	1.86046e-12	putative splicing factor
Glyma02g38020.1|PACid:16249414	-1.23459	2.22044e-13	2.7317e-12	E3 ubiquitin protein ligase upl2, putative
Glyma20g22300.1|PACid:16316424	-1.11279	4.41628e-06	2.20649e-05	ring finger, putative
Glyma11g37250.1|PACid:16285681	-1.44551	8.87376e-10	6.81063e-09	urease
Glyma06g10320.1|PACid:16262415	-1.92935	0	0	similar to SAB
Glyma17g20310.1|PACid:16306140	-1.2266	6.386e-13	6.89561e-12	nucleotide binding protein, putative
Glyma07g38520.1|PACid:16269163	-1.33488	1.06581e-13	1.44083e-12	putative ribosomal protein S15
Glyma12g36510.1|PACid:16289101	-2.47521	2.46966e-11	2.15989e-10	nbs-lrr resistance protein
Glyma11g11970.1|PACid:16283578	-1.51125	0	0	EDS5
Glyma13g05420.1|PACid:16289731	-1.48656	2.04788e-08	1.37726e-07	Homeobox domain, ZF-HD class
Glyma03g36510.1|PACid:16253549	-1.72799	0	0	Serine/threonine-protein phosphatase PP2A catalytic subunit
Glyma08g46240.1|PACid:16274014	-1.46789	2.81996e-13	3.37603e-12	similar to Wound-induced basic protein
Glyma12g19520.1|PACid:16287838	-1.40493	3.83026e-13	4.35335e-12	malate dehydrogenase
Glyma11g02950.1|PACid:16282485	-1.52172	1.20792e-13	1.60346e-12	hydroxymethylglutaryl-CoA synthase, putative
Glyma04g04300.1|PACid:16254823	-1.03949	5.9036e-06	2.8701e-05	poly(A)-binding protein
Glyma20g32430.1|PACid:16317608	-1.58023	7.0437e-12	6.49846e-11	microtubule organization protein
Glyma15g25890.1|PACid:16299821	10.5555	5.63052e-26	1.2561e-24	F15O4.13
Glyma09g12460.1|PACid:16275549	10.7748	3.90092e-30	9.46359e-29	hypothetical protein VITISV_015506
Glyma09g28420.1|PACid:16276509	9.97871	1.17303e-17	2.0967e-16	hypothetical protein VITISV_018241
Glyma01g22250.1|PACid:16244230	10.3934	2.65728e-23	5.57687e-22	hypothetical protein VITISV_006709
Glyma13g08690.1|PACid:16290044	9.81858	7.11052e-16	1.19401e-14	hypothetical protein VOLCADRAFT_72041
Glyma04g27670.1|PACid:16256377	10.927	2.10418e-33	5.44623e-32	hypothetical protein VITISV_027305
Glyma04g25810.1|PACid:16256323	9.92778	4.60794e-17	8.10815e-16	Putative gag-pol polyprotein, identical
Glyma14g18800.1|PACid:16295699	9.53722	3.35574e-13	3.88919e-12	hypothetical protein VITISV_023882
Glyma15g26820.1|PACid:16299838	10.5718	2.84086e-26	6.38119e-25	gag-pol polyprotein
Glyma09g26090.1|PACid:16276273	9.60548	8.54264e-14	1.17703e-12	gag-pol polyprotein
Glyma08g38290.1|PACid:16273147	8.84549	1.90269e-08	1.28343e-07	integrase
Glyma05g14700.1|PACid:16258955	9.27612	4.03162e-11	3.46715e-10	Chain A, The Structure Of Ascorbate Peroxidase Compound Ii
Glyma02g31580.1|PACid:16248938	8.05528	3.52738e-05	0.00015003	gag/pol polyprotein
Glyma01g20430.1|PACid:16244126	9.39446	5.17826e-12	4.85976e-11	hypothetical protein VITISV_039827
Glyma18g42750.1|PACid:16310262	8.73132	7.4742e-08	4.72002e-07	gag-pol polyprotein
Glyma07g08830.1|PACid:16266681	7.9542	6.99118e-05	0.000282559	SOC1
Glyma19g16980.1|PACid:16312449	9.43045	2.61268e-12	2.54626e-11	hypothetical protein VOLCADRAFT_72041
Glyma06g23600.1|PACid:16263919	8.90087	9.59994e-09	6.66983e-08	gag/pol polyprotein
Glyma19g19460.1|PACid:16312500	8.9542	4.84362e-09	3.44835e-08	otubain
Glyma11g34700.2|PACid:16285386	9.00282	2.44384e-09	1.79327e-08	guanylyl cyclase
Glyma14g32200.1|PACid:16296253	8.53916	5.81916e-07	3.29483e-06	F15O4.13
Glyma16g04100.1|PACid:16301410	8.31741	4.5306e-06	2.25594e-05	protein F1K23.6 - , putative
Glyma19g27780.1|PACid:16313014	8.66888	1.48137e-07	9.03665e-07	aldose 1-epimerase, putative
Glyma04g39000.1|PACid:16257223	8.66888	1.48137e-07	9.03478e-07	hypothetical protein ARALYDRAFT_350155
Glyma07g28640.1|PACid:16268129	9.18982	1.58371e-10	1.29746e-09	gag/pol polyprotein
Glyma05g11160.1|PACid:16258853	8.05528	3.52738e-05	0.000149986	hypothetical protein VITISV_003321
Glyma06g23870.1|PACid:16263926	8.23362	8.97956e-06	4.2578e-05	1-phosphatidylinositol-4-phosphate 5-kinase, putative
Glyma12g18190.1|PACid:16287803	7.45806	3.65126e-255	2.15578e-253	TNP1
Glyma17g28740.1|PACid:16306509	6.77021	1.25627e-124	5.99645e-123	gag/pol polyprotein
Glyma09g35250.4|PACid:16277264	3.4337	2.35302e-05	0.000103634	abscisic acid 8'-hydroxylase
Glyma02g34630.1|PACid:16249059	5.90689	1.10747e-33	2.88169e-32	Putative gag-pol polyprotein, identical
Glyma0025s00200.1|PACid:16242682	6.29768	9.6446e-45	2.95396e-43	RNA-directed DNA polymerase (Reverse transcriptase)
Glyma02g27180.1|PACid:16248679	5.7462	8.43972e-174	4.56164e-172	hypothetical protein VITISV_009673
Glyma12g36140.1|PACid:16289058	5.29768	1.47464e-21	2.94557e-20	hypothetical protein ARALYDRAFT_894035
Glyma01g10840.1|PACid:16243954	5.2364	1.31648e-88	5.42896e-87	putative gag-pol polyprotein
Glyma20g08750.1|PACid:16315752	4.90689	3.8854e-16	6.63044e-15	Ycf2
Glyma02g26400.1|PACid:16248596	4.53398	6.01214e-51	1.98178e-49	otubain
Glyma08g33280.1|PACid:16272884	4.39104	6.23516e-16	1.0585e-14	Putative gag-pol polyprotein, identical
Glyma09g27740.1|PACid:16276442	4.1062	7.3503e-09	5.15064e-08	hypothetical protein VITISV_023372
Glyma03g40220.1|PACid:16253986	2.8233	5.93632e-07	3.35665e-06	von Willebrand factor, type A; Copine
Glyma02g04380.1|PACid:16246951	4.27974	5.5871e-37	1.52391e-35	ATP-dependent Clp protease proteolytic subunit
Glyma18g40000.1|PACid:16310013	4.20511	5.29542e-18	9.63498e-17	hypothetical protein VITISV_003321
Glyma18g33480.1|PACid:16309520	4.26887	2.23528e-23	4.70465e-22	retrotransposon protein
Glyma01g35660.2|PACid:16245277	2.26053	4.43108e-06	2.212e-05	abscisic acid 8'-hydroxylase
Glyma04g19040.1|PACid:16256151	3.49896	1.28182e-05	5.90556e-05	glycine-rich protein
Glyma18g28830.1|PACid:16309385	2.1062	3.29202e-05	0.000140937	putative 1-deoxy-D-xylulose 5-phosphate synthase
Glyma20g07790.1|PACid:16315661	3.97575	1.90729e-18	3.51378e-17	gag/pol polyprotein
Glyma13g18620.1|PACid:16290742	4.29768	3.06696e-10	2.4412e-09	NAC domain protein, IPR003441
Glyma04g35190.1|PACid:16256822	2.91488	2.29562e-16	3.94495e-15	trehalose-6-phosphate synthase, putative
Glyma12g18270.1|PACid:16287809	3.62124	3.77256e-06	1.89582e-05	otubain
Glyma05g18850.1|PACid:16259091	3.74177	3.27758e-15	5.34798e-14	hypothetical protein VITISV_036087
Glyma19g02820.1|PACid:16311705	4.64866	2.59546e-13	3.12252e-12	Putative gag-pol polyprotein, identical
Glyma02g37520.1|PACid:16249363	4.06369	1.38224e-08	9.42315e-08	CPuORF37
Glyma20g30490.1|PACid:16317380	3.85867	4.6107e-26	1.03094e-24	multidrug resistance-associated protein 1, 3 (mrp1, 3), abc-transoprter, putative
Glyma18g46550.1|PACid:16310640	3.29768	7.85494e-05	0.00031308	putative serine protease inhibitor
Glyma15g26810.1|PACid:16299837	3.67557	2.03896e-06	1.06562e-05	gag/pol polyprotein
Glyma08g38510.1|PACid:16273168	4.12584	6.64832e-17	1.16219e-15	photosystem II CP47 chlorophyll apoprotein
Glyma07g09960.1|PACid:16266811	2.9386	1.08366e-07	6.69812e-07	cytochrome P450
Glyma13g43460.1|PACid:16293641	4.22347	2.80862e-18	5.15171e-17	IMP dehydrogenase/GMP reductase, putative
Glyma01g16620.1|PACid:16244065	4.63097	3.56782e-31	8.80072e-30	gag/pol polyprotein
Glyma15g04080.1|PACid:16297572	2.33738	9.849e-24	2.08338e-22	Zinc finger, RING-type; Thioredoxin-related
Glyma13g23180.1|PACid:16291266	1.7779	5.31198e-23	1.10537e-21	Inner membrane transport protein yjjL, putative
Glyma13g11700.1|PACid:16290319	2.97643	3.35518e-05	0.000143473	long-chain-fatty-acid CoA ligase, putative
Glyma13g30770.1|PACid:16292149	1.87645	3.03796e-149	1.5481e-147	Thioredoxin fold
Glyma03g15360.1|PACid:16251761	2.81687	4.5854e-08	2.96905e-07	cytochrome c biogenesis protein
Glyma08g26190.1|PACid:16272509	2.90261	1.91549e-07	1.15341e-06	copia-type reverse transcriptase-like protein
Glyma09g03860.1|PACid:16274696	2.57827	1.5933e-13	2.0342e-12	hypothetical protein MtrDRAFT_AC173289g6v1
Glyma19g31820.1|PACid:16313437	1.8413	4.0004e-06	2.00723e-05	putative glucosyltransferase
Glyma13g30720.1|PACid:16292143	3.10504	1.71682e-13	2.17117e-12	ERF transcription factor 4
Glyma18g02580.1|PACid:16307711	2.21254	3.24484e-05	0.000138957	amino acid transporter, putative
Glyma07g06950.1|PACid:16266465	2.77259	8.30234e-22	1.66972e-20	hypothetical protein ARALYDRAFT_486638
Glyma09g32390.1|PACid:16276930	2.05379	1.09735e-41	3.20728e-40	PERK1-like protein kinase
Glyma10g01640.1|PACid:16278240	1.56711	6.29632e-129	3.03493e-127	bZIP transcription factor bZIP59
Glyma08g24290.1|PACid:16272321	2.58253	5.95256e-11	5.04971e-10	transcription cofactor, putative
Glyma04g06620.2|PACid:16255090	2.17436	5.73518e-40	1.64358e-38	ccr4-associated factor, putative
Glyma07g03920.2|PACid:16266097	1.6572	0	0	Lipoxygenase 1
Glyma08g43300.1|PACid:16273686	1.22677	1.96017e-10	1.58905e-09	AT-rich element binding factor 2
Glyma15g17790.1|PACid:16299138	3.06848	2.98182e-26	6.6825e-25	hypothetical protein MtrDRAFT_AC149130g31v2
Glyma01g35110.1|PACid:16245210	2.1062	3.29202e-05	0.000140916	Transmembrane protein 45a, putative
Glyma15g42740.1|PACid:16300871	1.8291	2.1729e-73	8.43987e-72	AN1-like transcription factor
Glyma19g38210.1|PACid:16314180	2.02554	0.000236298	0.000855649	NAC domain-containing protein, putative
Glyma03g36050.1|PACid:16253489	1.97213	4.62792e-10	3.63739e-09	Digalactosyldiacylglycerol synthase 1
Glyma10g41310.1|PACid:16281733	1.64866	1.9613e-05	8.71779e-05	Fruit protein PKIWI502, putative
Glyma13g00390.1|PACid:16289207	2.07529	0.000144942	0.000545747	auxin efflux carrier protein 3
Glyma20g38280.1|PACid:16318272	1.8973	2.02092e-08	1.35944e-07	splicing factor, arginine/serine-rich 2,rnap interacting protein, putative
Glyma17g10630.2|PACid:16305114	1.9423	1.35904e-19	2.58976e-18	WRKY transcription factor, putative
Glyma03g41630.2|PACid:16254159	2.78321	2.5127e-13	3.03288e-12	ubiquitin-conjugating enzyme 28, E2
Glyma06g43650.1|PACid:16265071	1.8011	7.45476e-05	0.000299812	bromodomain-containing protein, putative
Glyma14g40590.1|PACid:16297075	2.90617	0	0	histone H3.2
Glyma17g02270.1|PACid:16304129	1.8643	1.77274e-19	3.36067e-18	isoflavonoid glucosyltransferase
Glyma10g02100.1|PACid:16278289	1.13242	9.57442e-06	4.51873e-05	structural constituent of cell wall, putative
Glyma17g37480.1|PACid:16307349	3.54478	0	0	histone H3.2
Glyma01g40230.2|PACid:16245802	1.6815	1.71754e-06	9.11567e-06	similar to GCN5-related N-acetyltransferase (GNAT) family protein
Glyma20g26780.1|PACid:16316957	1.43972	9.12418e-17	1.58745e-15	RING-H2 finger protein
Glyma17g18480.1|PACid:16306024	1.59491	6.23208e-63	2.27347e-61	transcription factor
Glyma19g25680.2|PACid:16312803	2.88319	1.91075e-13	2.39275e-12	chloride channel
Glyma18g25840.1|PACid:16309335	1.97918	2.38292e-26	5.36075e-25	IMP dehydrogenase/GMP reductase
Glyma02g37200.1|PACid:16249329	2.47873	2.66818e-08	1.76219e-07	amino acid transporter, putative
Glyma05g17470.1|PACid:16259054	1.11108	5.9794e-57	2.07082e-55	disease resistance protein-like protein MsR1
Glyma04g11290.1|PACid:16255623	1.66656	3.09676e-117	1.43392e-115	dehydration responsive element-binding protein 3
Glyma11g05550.1|PACid:16282794	2.47621	3.20776e-59	1.12955e-57	MYB transcription factor MYB50
Glyma10g39540.1|PACid:16281523	2.28332	6.06754e-45	1.86225e-43	Acyl-CoA synthetase
Glyma19g25930.1|PACid:16312831	1.31921	4.03038e-10	3.18477e-09	ribonucleoside-diphosphate reductase small chain, putative
Glyma01g03820.1|PACid:16243318	2.03238	3.16896e-145	1.59823e-143	mitochondrial benzaldehyde dehydrogenase
Glyma16g06520.1|PACid:16301695	1.94409	0	0	germin-like protein 2
Glyma13g34100.1|PACid:16292556	1.25771	1.95991e-42	5.7975e-41	putative receptor-like protein kinase 2
Glyma14g07210.1|PACid:16294679	2.04134	1.95019e-15	3.21781e-14	protein phpsphatase 2C (PP2C)
Glyma19g41840.3|PACid:16314611	1.9735	1.26554e-14	1.98246e-13	Lissencephaly type-1-like homology motif
Glyma07g11670.1|PACid:16266987	1.37346	3.8504e-13	4.36443e-12	kinase, putative
Glyma08g40920.1|PACid:16273412	1.73149	5.78266e-19	1.08229e-17	protein kinase
Glyma13g16950.1|PACid:16290549	1.44399	5.73506e-156	3.0166e-154	12-oxophytodienoate reductase opr, putative
Glyma07g34730.1|PACid:16268736	1.59051	1.60183e-29	3.86055e-28	Lecithin:cholesterol acyltransferase
Glyma19g16460.1|PACid:16312434	2.42586	3.21152e-18	5.88338e-17	NADH glutamate synthase precursor
Glyma11g06960.2|PACid:16282951	2.3762	6.0453e-18	1.09519e-16	G-box binding factor
Glyma14g39840.3|PACid:16296988	1.31213	1.20478e-61	4.35186e-60	AMP dependent CoA ligase, putative
Glyma03g34480.1|PACid:16253311	1.78886	1.02099e-08	7.07686e-08	glucosyltransferase-14
Glyma19g44870.1|PACid:16314967	1.39147	2.39406e-147	1.21158e-145	d-lactate dehydrogenase, putative
Glyma14g02000.1|PACid:16294035	2.46952	6.45466e-23	1.34125e-21	ATP binding protein, putative
Glyma18g38670.1|PACid:16309920	1.22865	3.44964e-05	0.000147149	cinnamyl alcohol dehydrogenase-like protein
Glyma13g26850.1|PACid:16291685	1.39044	3.5512e-20	6.90582e-19	Thioredoxin fold
Glyma06g04840.1|PACid:16261735	1.5649	2.50964e-18	4.61193e-17	zinc finger protein
Glyma15g02860.1|PACid:16297418	1.88854	1.38903e-07	8.50158e-07	Nucleosome assembly protein (NAP)
Glyma15g03650.1|PACid:16297518	1.53051	0.000104012	0.000406254	putative ethylene insensitive transcription factor
Glyma18g03310.1|PACid:16307787	1.17128	4.47934e-48	1.41925e-46	putative Hs1pro-1-like receptor
Glyma08g10140.1|PACid:16270621	2.60945	1.2925e-43	3.9058e-42	gibberellin insensitive-like protein
Glyma15g02250.1|PACid:16297353	1.41244	6.63808e-25	1.44364e-23	MYB transcription factor MYB52
Glyma12g07960.1|PACid:16286809	1.74199	2.03274e-09	1.50779e-08	protein kinase
Glyma16g33900.1|PACid:16303789	1.40701	2.64956e-08	1.75225e-07	zinc finger protein
Glyma10g37200.1|PACid:16281268	2.9545	1.78228e-110	8.03746e-109	basic chitinase class 3
Glyma11g12920.2|PACid:16283690	1.43299	6.45132e-21	1.27222e-19	Protein ariadne-1, putative
Glyma15g40290.1|PACid:16300607	1.92178	6.59776e-23	1.36905e-21	Glutathione S-transferase 3
Glyma16g01040.1|PACid:16301043	1.05611	1.84299e-20	3.61745e-19	RelA-SpoT homolog 1
Glyma01g38920.2|PACid:16245659	1.71668	1.04762e-36	2.85216e-35	kinase, putative
Glyma08g16270.1|PACid:16271353	1.56306	1.15744e-49	3.75219e-48	AN1-like transcription factor
Glyma02g02020.1|PACid:16246675	1.62152	5.8376e-18	1.05952e-16	Pectinesterase-2 precursor, putative
Glyma16g03630.1|PACid:16301352	1.71115	7.26828e-16	1.2198e-14	hypothetical protein ARALYDRAFT_311286
Glyma18g44560.1|PACid:16310441	1.47614	1.38538e-09	1.04421e-08	transcription factor
Glyma14g05810.4|PACid:16294501	1.7024	1.51958e-07	9.25825e-07	tryptophan biosynthesis protein, trpc, putative
Glyma04g01770.1|PACid:16254510	1.2288	1.82482e-08	1.23374e-07	protein phosphatase 2c, putative
Glyma20g38980.1|PACid:16318348	2.0057	1.80669e-10	1.46949e-09	serine/threonine protein kinase
Glyma05g35350.1|PACid:16260781	1.03688	4.57542e-05	0.00019164	aldehyde dehydrogenase, putative
Glyma07g32360.1|PACid:16268486	1.55873	4.07774e-10	3.21873e-09	Histone H3.2
Glyma19g42000.1|PACid:16314630	1.12427	1.24393e-14	1.94964e-13	Epoxide hydrolase
Glyma13g17500.1|PACid:16290619	1.16704	2.9874e-13	3.53475e-12	zinc ion binding protein, putative
Glyma16g24920.1|PACid:16302792	-1.7091	7.19424e-14	1.00874e-12	functional candidate resistance protein KR1
Glyma01g26750.1|PACid:16244516	1.28708	6.12872e-06	2.97413e-05	laccase, putative
Glyma08g25560.1|PACid:16272444	1.15638	5.91658e-24	1.25879e-22	ATP binding protein, putative
Glyma07g38450.1|PACid:16269156	1.33776	1.85641e-56	6.40659e-55	Homeodomain-like
Glyma09g14870.1|PACid:16275637	1.77679	1.7679e-15	2.92031e-14	temperature-induced lipocalin
Glyma20g27580.1|PACid:16317043	1.39751	3.67462e-30	8.92933e-29	receptor-like protein kinase homolog RK20-1
Glyma07g16910.1|PACid:16267536	1.18396	6.39724e-172	3.44502e-170	glutathione S-transferase GST 8
Glyma16g04300.1|PACid:16301438	1.64808	2.17992e-09	1.60924e-08	Regulator of chromosome condensation/beta-lactamase-inhibitor protein II
Glyma15g02230.3|PACid:16297352	1.52466	1.5924e-46	4.94941e-45	malic enzyme, putative
Glyma07g39130.1|PACid:16269240	1.74377	1.53346e-11	1.36218e-10	adenosine 5'-phosphosulfate reductase
Glyma15g00250.1|PACid:16297098	1.47329	3.51808e-08	2.29769e-07	transcription cofactor, putative
Glyma10g33030.1|PACid:16280764	1.0263	4.46448e-09	3.18924e-08	phosphate transporter
Glyma05g21040.1|PACid:16259157	1.15825	6.87228e-20	1.32415e-18	retrotransposon protein, putative
Glyma08g09990.1|PACid:16270601	1.69822	1.99855e-11	1.76626e-10	serine/threonine protein kinase family protein
Glyma18g51380.1|PACid:16311131	1.81719	1.29872e-44	3.96947e-43	S-adenosylmethionine decarboxylase
Glyma10g29090.1|PACid:16280300	1.07493	1.06712e-10	8.85341e-10	Lissencephaly type-1-like homology motif
Glyma02g09360.1|PACid:16247507	1.60858	3.61534e-08	2.35859e-07	cleavage and polyadenylation specificity factor, putative [Ricinus communis]
Glyma17g37650.1|PACid:16307366	1.06926	2.91362e-05	0.000125929	5'->3' exoribonuclease, putative
Glyma18g05840.1|PACid:16308040	1.06837	7.63184e-14	1.06199e-12	transcription factor, putativ
Glyma09g31810.1|PACid:16276868	1.18637	1.30627e-13	1.70325e-12	cytochrome P450
Glyma11g35050.1|PACid:16285433	1.56736	1.88898e-50	6.19192e-49	putative Hs1pro-1-like receptor
Glyma13g11970.1|PACid:16290357	1.06301	1.48779e-37	4.09985e-36	putative senescence-associated protein
Glyma08g39150.1|PACid:16273215	1.43305	3.62658e-07	2.11195e-06	kinase, putative
Glyma08g01040.1|PACid:16269520	1.02644	6.0887e-08	3.87502e-07	RNA-binding protein, putative
Glyma18g48380.1|PACid:16310826	1.72069	2.3681e-14	3.62087e-13	Cysteine protease ATG4
Glyma06g38540.1|PACid:16264561	1.42664	8.16776e-20	1.5676e-18	Crystal Structure Of Cytokinin-Specific Binding Protein From Mung Bean In Complex With Cytokinin
Glyma11g36700.1|PACid:16285607	1.18949	7.26972e-09	5.09539e-08	Rhg4-like receptor kinase II
Glyma10g06670.1|PACid:16278803	1.27056	1.41526e-07	8.65675e-07	protein phosphatase 2a, regulatory subunit, putative
