# Supplementary material for: Genome-wide transcriptional analysis of two soybean genotypes under dehydration and rehydration conditions
Source: BMC Genomics. 2013 Oct 6;14:687. doi: 10.1186/1471-2164-14-687 (PMC3827939; doi:10.1186/1471-2164-14-687)
Supplement: Additional file 10 — Gene Ontology functional annotation of DEGs in the drought- tolerant genotype. The most significantly enriched GO biological processes and their associated DEGs are listed. [file 1471-2164-14-687-S10.xls]

## Sheet: Sheet1
Additional file 10:Gene Ontology functional annotation of the DEGs in the drought-tolerant genotype.
Cellular components				molecular functions				biological processes				The DEGs in most enrichment biological processes of GO analasis
Gene Ontology term	Cluster frequency	Corrected P-value		Gene Ontology term	Cluster frequency	Corrected P-value		Gene Ontology term	Cluster frequency	Corrected P-value		1. Response to stimulus
plastid	1406 out of 6582 genes, 21.4%	1.59e-33		structural molecule activity	320 out of 6582 genes, 4.8%	6.73e-21		polysaccharide metabolic process	158 out of 6582 genes, 2.4%	3.24e-05		Response to hormone stimulus:
intracellular organelle part	1315 out of 6582 genes, 20.0%	1.06e-27		tetrapyrrole binding	28 out of 6582 genes, 0.4%	5.82e-17		metabolic process	835 out of 6582 genes, 12.7%	5.42e-05		Glyma40540.1
plastid part	699 out of 6582 genes, 10.6%	3.02e-27		nucleoside binding	1017 out of 6582 genes, 15.5%	7.06e-13		small molecule metabolic process	468 out of 6582 genes, 7.1%	6.02e-05		Glyma29760.1
chloroplast	350 out of 6582 genes, 5.3%	2.56e-25		adenyl nucleotide binding	1012 out of 6582 genes, 15.4%	6.23e-11		carbohydrate metabolic process	385 out of 6582 genes, 5.8%	6.57e-05		Glyma14950.1
thylakoid	341 out of 6582 genes, 5.2%	3.69e-25		protein kinase activity	513 out of 6582 genes, 7.8%	8.62e-11		cellular component organization or biogenesis at cellular level	4196 out of 6582 genes, 63.7%	7.21e-05		Response to red or far red light stimulus:
chloroplast part	339 out of 6582 genes, 5.2%	6.43e-25		kinase activity	1143 out of 6582 genes, 17.4%	8.51e-10		response to stress	896 out of 6582 genes, 13.6%	7.83e-05		Glyma31210.2
organelle part	1363 out of 6582 genes, 20.7%	3.93e-24		cation binding	1273 out of 6582 genes, 19.3%	5.46e-08		generation of precursor metabolites and energy	503 out of 6582 genes, 7.6%	8.29e-05		Response to UV:
plastid thylakoid	306 out of 6582 genes, 4.6%	1.54e-21		purine nucleoside binding	935 out of 6582 genes, 14.2%	8.22e-05		response to stimulus	1694 out of 6582 genes, 25.7%	0.000122		Glyma31210.2
chloroplast thylakoid	293 out of 6582 genes, 4.5%	2.32e-21		ion binding	1373 out of 6582 genes, 20.9%	9.12e-05		glucan metabolic process	91 out of 6582 genes, 1.4%	0.00027		Glyma03210.1
organelle subcompartment	306 out of 6582 genes, 4.6%	4.35e-21		protein binding	507 out of 6582 genes, 7.7%	0.00036		oxoacid metabolic process	497 out of 6582 genes, 7.6%	0.0004		2. Response to stress
ribonucleoprotein complex	415 out of 6582 genes, 6.3%	3.73e-17		purine nucleotide binding	1065 out of 6582 genes, 16.2%	0.00047		organic acid metabolic process	507 out of 6582 genes, 7.7%	0.00043		Glyma29760.1
cytoplasm	2629 out of 6582 genes, 39.9%	2.04e-16		RNA binding	1065 out of 6582 genes, 15.0%	0.00524		regulation of gene expression	441 out of 6582 genes, 6.7%	0.00045		Glyma13480.2
cytoplasmic part	2623 out of 6582 genes, 39.9%	2.08e-16		adenyl ribonucleotide binding	180 out of 6582 genes, 2.7%	0.00627		regulation of metabolic process	527 out of 6582 genes, 8.0%	0.00048		Glyma07110.1
photosynthetic membrane	100 out of 6582 genes, 1.5%	3.86e-15		glucosidase activity	14 out of 6582 genes, 0.2%	0.00644		transcription	336 out of 6582 genes, 5.1%	0.00052		Response to pH;
thylakoid part	125 out of 6582 genes, 1.9%	1.64e-14		cellulose synthase activity	14 out of 6582 genes, 0.2%	0.02021		ribonucleoprotein complex biogenesis	81 out of 6582 genes, 1.2%	0.00058		Glyma35940.1
cell	6500 out of 6582 genes, 98.8%	1.78e-14		ribonucleotide binding	19 out of 6582 genes, 0.2%	0.02514		carboxylic acid metabolic process	99 out of 6582 genes, 1.5%	0.00065		Response to metalion
photosystem	79 out of 6582 genes, 1.2%	9.28e-13		purine ribonucleotide binding	188 out of 6582 genes, 2.9%	0.02514		cellular ketone metabolic process	201 out of 6582 genes, 3.1%	0.00112		Glyma35940.1
plastid envelope	329 out of 6582 genes, 5.0%	6.75e-12		transferase activity, transferring hexosyl groups	1380 out of 6582 genes, 21.0%	0.04116		cellular glucan metabolic process	125 out of 6582 genes, 1.9%	0.00162		Response to osmotic stress
plastid stroma	338 out of 6582 genes, 5.1%	1.39e-10		poly-pyrimidine tract binding	82 out of 6582 genes, 1.2%	0.0487		cellular polysaccharide metabolic process	385 out of 6582 genes, 5.8%	0.00274		Glyma34590.1
intracellular part	5159 out of 6582 genes, 78.4%	1.38e-09		single-stranded RNA binding	10 out of 6582 genes, 0.1%	0.09697		cellular component biogenesis	112 out of 6582 genes, 1.7%	0.00571		Glyma29450.1
ribosomal subunit	160 out of 6582 genes, 2.4%	2.94e-09		amylase activity	167 out of 6582 genes, 2.5%	0.09911		cellular component biogenesis at cellular level	58 out of 6582 genes, 0.9%	0.01216		Glyma03870.1
intracellular	5179 out of 6582 genes, 78.7%	4.32e-09		oxidoreductase activity, acting on the CH-CH group of donors	15 out of 6582 genes, 0.2%	0.17759		cellular macromolecular complex subunit organization	61 out of 6582 genes, 0.9%	0.01623		Glyma08270.1
macromolecular complex	935 out of 6582 genes, 14.2%	5.63e-09		nucleotide binding	955 out of 6582 genes, 14.5%	0.20165		cellular protein complex assembly	38 out of 6582 genes, 0.6%	0.05653		Glyma04470.2
non-membrane-bounded organelle	417 out of 6582 genes, 6.3%	5.98e-09		glucosyltransferase activity	162 out of 6582 genes, 2.5%	0.26098		cellular macromolecular complex assembly	292 out of 6582 genes, 4.4%	0.07883		3. Regulation of gene expression
intracellular non-membrane-bounded organelle	417 out of 6582 genes, 6.3%	5.98e-09		rRNA binding	51 out of 6582 genes, 0.8%	0.30702		photosynthesis, light reaction	38 out of 6582 genes, 0.6%	0.08038		Glyma40540.1
organelle envelope	470 out of 6582 genes, 7.1%	3.81e-08		hydrolase activity, hydrolyzing O-glycosyl compounds	8 out of 6582 genes, 0.1%	0.3129		cellular carbohydrate metabolic process	295 out of 6582 genes, 4.5%	0.09665		Glyma17270.2
envelope	473 out of 6582 genes, 7.2%	8.35e-08		mannosidase activity	16 out of 6582 genes, 0.2%	0.38591		photosynthesis	675 out of 6582 genes, 10.3%	0.14629		Glyma03840.1
intracellular organelle	4683 out of 6582 genes, 71.1%	3.3e-07		oxidoreductase activity	30 out of 6582 genes, 0.4%	0.66474		amine metabolic process	272 out of 6582 genes, 4.1%	0.15399		Glyma29320.2
ribosome	201 out of 6582 genes, 3.1%	3.83e-07		isomerase activity	228 out of 6582 genes, 3.5%	0.73153		cellular component organization or biogenesis	325 out of 6582 genes, 4.9%	0.26863		Glyma48740.1
organelle	4697 out of 6582 genes, 71.4%	4.28e-07		motor activity	40 out of 6582 genes, 0.6%	1		cellular amine metabolic process	23 out of 6582 genes, 0.3%	0.32687		Glyma08360.1
large ribosomal subunit	82 out of 6582 genes, 1.2%	4.52e-06		mannose-phosphate guanylyltransferase activity	158 out of 6582 genes, 2.4%	1		cellular component organization at cellular level	58 out of 6582 genes, 0.9%	0.33624		Glyma01190.1
external encapsulating structure	378 out of 6582 genes, 5.7%	1.16e-05		drug binding	56 out of 6582 genes, 0.9%	1		carbon fixation	57 out of 6582 genes, 0.9%	0.35987		Glyma03920.1
photosystem II	37 out of 6582 genes, 0.6%	1.68e-05		beta-glucosidase activity	44 out of 6582 genes, 0.7%	1		microtubule-based process	57 out of 6582 genes, 0.9%	0.46235		Glyma00820.1
cell periphery	436 out of 6582 genes, 6.6%	5.4e-05		hydrolase activity, acting on glycosyl bonds	169 out of 6582 genes, 2.6%	1		polysaccharide biosynthetic process	127 out of 6582 genes, 1.9%	0.48688		Glyma35940.1
chloroplast envelope	34 out of 6582 genes, 0.5%	6.79e-05		aminoacyl-tRNA ligase activity	9 out of 6582 genes, 0.1%	1		cellular polysaccharide biosynthetic process	47 out of 6582 genes, 0.8%	0.48688		Glyma20230.1
intracellular membrane-bounded organelle	4021 out of 6582 genes, 61.1%	7.49e-05		oxidoreductase activity, acting on the CH-CH group of donors, NAD or NADP as acceptor	7 out of 6582 genes, 0.1%	1		macromolecular complex subunit organization	47 out of 6582 genes, 0.8%	0.50312		Glyma34760.1
membrane-bounded organelle	4055 out of 6582 genes, 61.6%	0.00014		metal cluster binding	7 out of 6582 genes, 0.1%	1		organic acid catabolic process	43 out of 6582 genes, 0.7%	0.64606		Glyma39650.1
extracellular region	234 out of 6582 genes, 3.6%	0.00041		cis-trans isomerase activity	41 out of 6582 genes, 0.6%	1		carboxylic acid catabolic process	70 out of 6582 genes, 1.1%	0.64606		Glyma18580.1
extracellular region part	28 out of 6582 genes, 0.4%	0.00722		transferase activity, transferring one-carbon groups	25 out of 6582 genes, 0.4%	1		enzyme linked receptor protein signaling pathway	46 out of 6582 genes, 0.7%	0.7667		Glyma31560.1
nuclear lumen	239 out of 6582 genes, 3.6%	0.0097		phosphotransferase activity, carboxyl group as acceptor	42 out of 6582 genes, 0.6%	1		cellular component assembly at cellular level	26 out of 6582 genes, 0.4%	0.79226		Glyma12060.1
membrane-enclosed lumen	270 out of 6582 genes, 4.1%	0.01354		ligase activity, forming nitrogen-metal bonds	53 out of 6582 genes, 0.8%	1		tetrapyrrole biosynthetic process	39 out of 6582 genes, 0.6%	0.83533		4. Transcription
photosystem I	21 out of 6582 genes, 0.3%	0.02432		ligase activity, forming nitrogen-metal bonds, forming coordination complexes	12 out of 6582 genes, 0.2%	1		organic substance metabolic process	44 out of 6582 genes, 0.7%	0.8417		Glyma29320.2
organelle lumen	262 out of 6582 genes, 4.0%	0.02639		S-adenosylmethionine-dependent methyltransferase activity	12 out of 6582 genes, 0.2%	1		glucan biosynthetic process	253 out of 6582 genes, 3.8%	0.89426		Glyma15480.1
intracellular organelle lumen	262 out of 6582 genes, 4.0%	0.02639		structure-specific DNA binding	14 out of 6582 genes, 0.2%	1		porphyrin biosynthetic process	165 out of 6582 genes, 2.5%	1		Glyma05180.1
membrane part	881 out of 6582 genes, 13.4%	0.02789		carboxylic acid binding	21 out of 6582 genes, 0.3%	1		cellular amino acid metabolic process	98 out of 6582 genes, 1.5%	1		Glyma48740.1
small ribosomal subunit	50 out of 6582 genes, 0.8%	0.0285		oxidoreductase activity, acting on the aldehyde or oxo group of donors, NAD or NADP as acceptor	12 out of 6582 genes, 0.2%	1		fatty acid metabolic process	318 out of 6582 genes, 4.8%	1		Glyma08360.1
nuclear part	259 out of 6582 genes, 3.9%	0.0463		fatty acid ligase activity	1373 out of 6582 genes, 20.9%	1		oxidation-reduction process	559 out of 6582 genes, 8.5%	1		Glyma02630.1
intrinsic to membrane	687 out of 6582 genes, 10.4%	0.13337		sequence-specific DNA binding	142 out of 6582 genes, 2.0%	1		lipid metabolic process	71 out of 6582 genes, 1.1%	1		Glyma20230.1
nucleus	269 out of 6582 genes, 4.1%	0.1496		macrolide binding	8 out of 6582 genes, 0.1%	1		cellular component organization	141 out of 6582 genes, 2.1%	1		Glyma39360.1
organellar large ribosomal subunit	9 out of 6582 genes, 0.1%	0.21933		aldehyde dehydrogenase [NAD(P)+] activity	3 out of 6582 genes, 0.0%	1		cellular carbohydrate biosynthetic process	61 out of 6582 genes, 0.9%	1		Glyma29760.1
organellar ribosome	13 out of 6582 genes, 0.2%	0.46582		diphosphotransferase activity	7 out of 6582 genes, 0.1%	1		homeostatic process	72 out of 6582 genes, 1.1%	1		5. hormone-mediated signaling pathway
cell wall	184 out of 6582 genes, 2.8%	0.56743		oxidoreductase activity, acting on CH-OH group of donors	45 out of 6582 genes, 0.7%	1		tetrapyrrole metabolic process	18 out of 6582 genes, 0.3%	1		Glyma17270.2
microtubule cytoskeleton	90 out of 6582 genes, 1.4%	0.61299		myo-inositol transmembrane transporter activity	45 out of 6582 genes, 0.7%	1		carbohydrate biosynthetic process	60 out of 6582 genes, 0.9%	1		Glyma43150.1
cell part	6500 out of 6582 genes, 98.8%	0.76347		diphosphoric monoester hydrolase activity	14 out of 6582 genes, 0.2%	1		L-ascorbic acid metabolic process	65 out of 6582 genes, 1.0%	1		Glyma03840.1
plastid membrane	56 out of 6582 genes, 0.9%	0.80003		alkylbase DNA N-glycosylase activity	12 out of 6582 genes, 0.2%	1		porphyrin metabolic process	213 out of 6582 genes, 3.2%	1		Glyma17810.2
cytoskeleton	112 out of 6582 genes, 1.7%	0.95936		ligase activity, forming carbon-oxygen bonds	12 out of 6582 genes, 0.2%	1		plastid organization	5 out of 6582 genes, 0.1%	1		Glyma29320.2
pyrophosphate-dependent phosphofructokinase complex	5 out of 6582 genes, 0.1%	1		ligase activity, forming aminoacyl-tRNA and related compounds	12 out of 6582 genes, 0.2%	1		monocarboxylic acid metabolic process	114 out of 6582 genes, 1.7%	1		Glyma29450.1
chromosomal part	64 out of 6582 genes, 1.0%	1		protein binding transcription factor activity	37 out of 6582 genes, 0.6%	1		nitrate metabolic process	137 out of 6582 genes, 2.1%	1		Glyma03870.1
chromatin	44 out of 6582 genes, 0.7%	1		amino acid binding	10 out of 6582 genes, 0.2%	1		cellular homeostasis	10 out of 6582 genes, 0.2%	1		6. Protein modification process
anchored to membrane	51 out of 6582 genes, 0.8%	1		polysaccharide binding	10 out of 6582 genes, 0.2%	1		monosaccharide metabolic process	10 out of 6582 genes, 0.2%	1		Glyma20g38980.1
chromosome	76 out of 6582 genes, 1.2%	1		amine binding	31 out of 6582 genes, 0.5%	1		glycine catabolic process	23 out of 6582 genes, 0.3%	1		Glyma07580.1
plastid inner membrane	37 out of 6582 genes, 0.6%	1		disulfide oxidoreductase activity	5 out of 6582 genes, 0.1%	1		serine family amino acid catabolic process	23 out of 6582 genes, 0.3%	1		Glyma12620.1
thylakoid membrane	10 out of 6582 genes, 0.2%	1		polyol transmembrane transporter activity	5 out of 6582 genes, 0.1%	1		meristem structural organization	75 out of 6582 genes, 1.1%	1		Glyma29450.1
extracellular matrix	7 out of 6582 genes, 0.1%	1		alcohol transmembrane transporter activity	107 out of 6582 genes, 1.6%	1		anatomical structure arrangement	11 out of 6582 genes, 0.2%	1		Glyma33120.1
chloroplast thylakoid membrane	8 out of 6582 genes, 0.1%	1		ligase activity, forming carbon-sulfur bonds	262 out of 6582 genes, 4.0%	1		macromolecular complex assembly	114 out of 6582 genes, 1.7%	1		Glyma07820.2
plastid thylakoid membrane	8 out of 6582 genes, 0.1%	1		succinate dehydrogenase activity	13 out of 6582 genes, 0.2%	1		superoxide metabolic process	45 out of 6582 genes, 0.7%	1		Glyma37260.1
cell projection	6 out of 6582 genes, 0.1%	1		oxidoreductase activity, acting on CH or CH2 groups, disulfide as acceptor	13 out of 6582 genes, 0.2%	1		small molecule catabolic process	29 out of 6582 genes, 0.4%	1		Glyma29450.1
transport vesicle membrane	13 out of 6582 genes, 0.2%	1		methyltransferase activity	12 out of 6582 genes, 0.2%	1		nucleosome organization	12 out of 6582 genes, 0.2%	1		Glyma03870.1
chloroplast stroma	37 out of 6582 genes, 0.6%	1		transferase activity, transferring glycosyl groups	7 out of 6582 genes, 0.1%	1		negative regulation of molecular function	12 out of 6582 genes, 0.2%	1		Glyma24410.1
transport vesicle	15 out of 6582 genes, 0.2%	1		pattern binding	7 out of 6582 genes, 0.1%	1		DNA modification	41 out of 6582 genes, 0.7%	1		Glyma31120.1
ER to Golgi transport vesicle membrane	7 out of 6582 genes, 0.1%	1		oxidoreductase activity, acting on single donors with incorporation of molecular oxygen, incorporation of one atom of oxygen (internal monooxygenases or internal mixed function oxidases)	7 out of 6582 genes, 0.1%	1		DNA alkylation	41 out of 6582 genes, 0.7%	1		Glyma08270.1
ER to Golgi transport vesicle	7 out of 6582 genes, 0.1%	1		glyceraldehyde-3-phosphate dehydrogenase activity	9 out of 6582 genes, 0.1%	1		tRNA aminoacylation for protein translation	41 out of 6582 genes, 0.7%	1		Glyma27370.1
peroxisome	35 out of 6582 genes, 0.5%	1		microtubule motor activity	4 out of 6582 genes, 0.1%	1		amino acid activation	31 out of 6582 genes, 0.5%	1		7. Metabolic process
thylakoid light-harvesting complex	5 out of 6582 genes, 0.1%	1		arginine N-methyltransferase activity	4 out of 6582 genes, 0.1%	1		tRNA aminoacylation	14 out of 6582 genes, 0.2%	1		Response to carbohydrate process:
chloroplast membrane	6 out of 6582 genes, 0.1%	1		protein-arginine N-methyltransferase activity	109 out of 6582 genes, 1.7%	1		aerobic respiration	24 out of 6582 genes, 0.4%	1		Glyma05180.1
clathrin-coated vesicle	9 out of 6582 genes, 0.1%	1		DNA N-glycosylase activity	12 out of 6582 genes, 0.2%	1		negative regulation of cellular metabolic process	32 out of 6582 genes, 0.5%	1		Glyma31210.2
coated vesicle	20 out of 6582 genes, 0.3%	1		oxidoreductase activity, acting on the CH-NH2 group of donors, disulfide as acceptor	41 out of 6582 genes, 0.6%	1		photosynthetic electron transport chain	32 out of 6582 genes, 0.5%	1		Glyma15010.1
chloroplast outer membrane	2 out of 6582 genes, 0.0%	1		ligase activity, forming phosphoric ester bonds	11 out of 6582 genes, 0.2%	1		fatty acid catabolic process	219 out of 6582 genes, 3.3%	1		Glyma35110.1
extracellular matrix part	4 out of 6582 genes, 0.1%	1		oxidoreductase activity, acting on the CH-OH group of donors, NAD or NADP as acceptor	5 out of 6582 genes, 0.1%	1		monocarboxylic acid catabolic process	6 out of 6582 genes, 0.1%	1		Glyma15010.1
virion	3 out of 6582 genes, 0.0%	1		oligosaccharyl transferase activity	68 out of 6582 genes, 1.0%	1		cellular nitrogen compound biosynthetic process	6 out of 6582 genes, 0.1%	1		Dicarboxylic acid metabolic process;
virion part	3 out of 6582 genes, 0.0%	1		RNA polymerase activity	14 out of 6582 genes, 0.2%	1		guanosine metabolic process	6 out of 6582 genes, 0.1%	1		Glyma13480.2
membrane	1929 out of 6582 genes, 29.3%	1		steroid binding	56 out of 6582 genes, 0.9%	1		hexose biosynthetic process	110 out of 6582 genes, 1.7%	1		Glutamine family amino acid metabolic process;
basolateral plasma membrane	4 out of 6582 genes, 0.1%	1		ADP-sugar diphosphatase activity	9 out of 6582 genes, 0.1%	1		fucose biosynthetic process	16 out of 6582 genes, 0.2%	1		Glyma13480.2
light-harvesting complex	5 out of 6582 genes, 0.1%	1		oxidoreductase activity, acting on the aldehyde or oxo group of donors	3 out of 6582 genes, 0.0%	1		lipid biosynthetic process	89 out of 6582 genes, 1.4%	1		Glyma27720.2
plastid outer membrane	19 out of 6582 genes, 0.3%	1		transferase activity, transferring acyl groups, acyl groups converted into alkyl on transfer	3 out of 6582 genes, 0.0%	1		amine catabolic process	256 out of 6582 genes, 3.9%	1		Glyma37440.1
nuclear body	17 out of 6582 genes, 0.3%	1		lipid binding	3 out of 6582 genes, 0.0%	1		cofactor biosynthetic process	115 out of 6582 genes, 1.7%	1		Aspartate family amino acid metabolic process
coated vesicle membrane	17 out of 6582 genes, 0.3%	1		carbon-nitrogen ligase activity, with glutamine as amido-N-donor	2 out of 6582 genes, 0.0%	1		organelle organization	280 out of 6582 genes, 4.3%	1		Glyma13480.2
integral to membrane	27 out of 6582 genes, 0.4%	1		DNA ligase activity	2 out of 6582 genes, 0.0%	1		translation	5 out of 6582 genes, 0.1%	1		Asparagine metabolic process
small nucleolar ribonucleoprotein complex	2 out of 6582 genes, 0.0%	1		phosphorylase activity	2 out of 6582 genes, 0.0%	1		regulation of biological quality	5 out of 6582 genes, 0.1%	1		Glyma37440.1
small nuclear ribonucleoprotein complex	2 out of 6582 genes, 0.0%	1		bis(5'-nucleosyl)-tetraphosphatase activity	90 out of 6582 genes, 1.3%	1		maltose metabolic process	5 out of 6582 genes, 0.1%	1		Glyma27720.2
preribosome	3 out of 6582 genes, 0.0%	1		saccharopine dehydrogenase activity	4 out of 6582 genes, 0.1%	1		peptidyl-arginine modification	5 out of 6582 genes, 0.1%	1		Acetyl-CoA metabolic process
Golgi membrane	16 out of 6582 genes, 0.2%	1		cytokine receptor activity	4 out of 6582 genes, 0.1%	1		peptidyl-arginine methylation	5 out of 6582 genes, 0.1%	1		Glyma15010.1
trans-Golgi network transport vesicle membrane	6 out of 6582 genes, 0.1%	1		cytokine binding	8 out of 6582 genes, 0.1%	1		peptidyl-arginine N-methylation	5 out of 6582 genes, 0.1%	1		Cellular metabolic process
trans-Golgi network transport vesicle	6 out of 6582 genes, 0.1%	1		nucleotidyltransferase activity	507 out of 6582 genes, 7.7%	1		peptidyl-arginine omega-N-methylation	5 out of 6582 genes, 0.1%	1		Glyma35630.1
Golgi-associated vesicle membrane	6 out of 6582 genes, 0.1%	1		transmembrane receptor histidine kinase activity	16 out of 6582 genes, 0.2%	1		regulation of phosphorylation	62 out of 6582 genes, 0.9%	1		Proline metabolic process
organelle inner membrane	144 out of 6582 genes, 2.2%	1		transmembrane receptor protein kinase activity	7 out of 6582 genes, 0.1%	1		regulation of oxygen and reactive oxygen species metabolic process	120 out of 6582 genes, 1.8%	1		Glyma07110.1
nuclear envelope	17 out of 6582 genes, 0.3%	1		hydrolase activity, acting on carbon-nitrogen (but not peptide) bonds, in linear amidines	7 out of 6582 genes, 0.1%	1		tRNA metabolic process	10 out of 6582 genes, 0.2%	1		8. plant-type cell wall biogenesis
lipid particle	4 out of 6582 genes, 0.1%	1		aldehyde-lyase activity	5 out of 6582 genes, 0.1%	1		hexose metabolic process	124 out of 6582 genes, 2.0%	1		Glyma01190.1
chloroplast inner membrane	4 out of 6582 genes, 0.1%	1		core RNA polymerase binding transcription factor activity	5 out of 6582 genes, 0.1%	1		leaf morphogenesis	124 out of 6582 genes, 1.9%	1		Glyma03920.1
replication fork	6 out of 6582 genes, 0.1%	1		core RNA polymerase binding promoter specificity activity	6 out of 6582 genes, 0.1%	1		organic acid biosynthetic process	7 out of 6582 genes, 0.1%	1
clathrin coated vesicle membrane	6 out of 6582 genes, 0.1%	1		mRNA binding	63 out of 6582 genes, 1.0%	1		carboxylic acid biosynthetic process	15 out of 6582 genes, 0.2%	1
outer membrane	25 out of 6582 genes, 0.4%	1		oxidoreductase activity, acting on paired donors, with oxidation of a pair of donors resulting in the reduction of molecular oxygen to two molecules of water	13 out of 6582 genes, 0.2%	1		negative regulation of growth	13 out of 6582 genes, 0.2%	1
organelle outer membrane	25 out of 6582 genes, 0.4%	1		oxidoreductase activity, oxidizing metal ions	13 out of 6582 genes, 0.2%	1		cellular amino acid catabolic process	896 out of 6582 genes, 13.6%	1
microbody part	18 out of 6582 genes, 0.3%	1		oxidoreductase activity, acting on single donors with incorporation of molecular oxygen	24 out of 6582 genes, 0.4%	1		aminoglycan metabolic process	269 out of 6582 genes, 4.0%	1
peroxisomal part	18 out of 6582 genes, 0.3%	1		phospholipid transporter activity	27 out of 6582 genes, 0.4%	1		cellular lipid metabolic process	4 out of 6582 genes, 0.1%	1
late endosome	9 out of 6582 genes, 0.1%	1		intramolecular oxidoreductase activity, interconverting aldoses and ketoses	39 out of 6582 genes, 0.6%	1		NADH dehydrogenase complex assembly	4 out of 6582 genes, 0.1%	1
mitochondrion	98 out of 6582 genes, 1.5%	1		N-methyltransferase activity	12 out of 6582 genes, 0.2%	1		glyceraldehyde-3-phosphate metabolic process	84 out of 6582 genes, 1.3%	1
plasma membrane part	55 out of 6582 genes, 0.8%	1		vitamin binding	9 out of 6582 genes, 0.1%	1		cellular component assembly	3 out of 6582 genes, 0.0%	1
origin recognition complex	2 out of 6582 genes, 0.0%	1		carbohydrate binding	9 out of 6582 genes, 0.1%	1		DNA methylation	3 out of 6582 genes, 0.0%	1
ER-Golgi intermediate compartment	2 out of 6582 genes, 0.0%	1		hexokinase activity	16 out of 6582 genes, 0.2%	1		methylation-dependent chromatin silencing	3 out of 6582 genes, 0.0%	1
protein-DNA complex	2 out of 6582 genes, 0.0%	1		sterol binding	8 out of 6582 genes, 0.1%	1		chromatin remodeling at centromere	3 out of 6582 genes, 0.0%	1
pollen wall	2 out of 6582 genes, 0.0%	1		oxidoreductase activity, acting on NADH or NADPH, oxygen as acceptor	17 out of 6582 genes, 0.2%	1		DNA methylation on cytosine	530 out of 6582 genes, 8.1%	1
plasma membrane	57 out of 6582 genes, 0.9%	1		malate dehydrogenase activity	7 out of 6582 genes, 0.1%	1		response to abiotic stimulus	53 out of 6582 genes, 0.8%	1
DNA-directed RNA polymerase complex	9 out of 6582 genes, 0.1%	1		oxidoreductase activity, acting on CH or CH2 groups	3 out of 6582 genes, 0.0%	1		cell surface receptor linked signaling pathway	8 out of 6582 genes, 0.1%	1
RNA polymerase complex	9 out of 6582 genes, 0.1%	1		lipid transporter activity	5 out of 6582 genes, 0.1%	1		specification of symmetry	8 out of 6582 genes, 0.1%	1
nuclear DNA-directed RNA polymerase complex	9 out of 6582 genes, 0.1%	1		oxidoreductase activity, acting on NADH or NADPH, heme protein as acceptor	5 out of 6582 genes, 0.1%	1		polyol transport	32 out of 6582 genes, 0.5%	1
DNA-directed RNA polymerase II, holoenzyme	16 out of 6582 genes, 0.2%	1		NADP or NADPH binding	5 out of 6582 genes, 0.1%	1		lipid catabolic process	32 out of 6582 genes, 0.5%	1
organellar small ribosomal subunit	3 out of 6582 genes, 0.0%	1		mannosyl-oligosaccharide mannosidase activity	4 out of 6582 genes, 0.1%	1		cellular lipid catabolic process	82 out of 6582 genes, 1.2%	1
endoplasmic reticulum membrane	20 out of 6582 genes, 0.3%	1		amine-lyase activity	31 out of 6582 genes, 0.4%	1		chromatin organization	91 out of 6582 genes, 1.4%	1
nuclear membrane-endoplasmic reticulum network	20 out of 6582 genes, 0.3%	1		beta-1,4-mannosyltransferase activity	31 out of 6582 genes, 0.5%	1		external encapsulating structure organization	161 out of 6582 genes, 2.5%	1
actin cytoskeleton	18 out of 6582 genes, 0.3%	1		geranyltranstransferase activity	18 out of 6582 genes, 0.3%	1		alcohol metabolic process	10 out of 6582 genes, 0.2%	1
extrinsic to plasma membrane	21 out of 6582 genes, 0.3%	1		oxidoreductase activity, acting on single donors with incorporation of molecular oxygen, incorporation of two atoms of oxygen	36 out of 6582 genes, 0.5%	1		photosynthesis, light harvesting	62 out of 6582 genes, 0.9%	1
extrinsic to membrane	21 out of 6582 genes, 0.3%	1		dioxygenase activity	29 out of 6582 genes, 0.4%	1		protein complex assembly	62 out of 6582 genes, 0.9%	1
microbody	120 out of 6582 genes, 1.8%	1		galactosidase activity	34 out of 6582 genes, 0.5%	1		protein complex biogenesis	24 out of 6582 genes, 0.4%	1
mitochondrial intermembrane space	5 out of 6582 genes, 0.1%	1		phospholipid binding	4565 out of 6582 genes, 69.4%	1		starch metabolic process	11 out of 6582 genes, 0.2%	1
organelle envelope lumen	5 out of 6582 genes, 0.1%	1		intramolecular oxidoreductase activity	7 out of 6582 genes, 0.1%	1		chromatin silencing	11 out of 6582 genes, 0.2%	1
mitochondrial envelope	67 out of 6582 genes, 1.0%	1		iron-sulfur cluster binding	7 out of 6582 genes, 0.1%	1		negative regulation of gene expression, epigenetic	87 out of 6582 genes, 1.3%	1
mitochondrial part	89 out of 6582 genes, 1.4%	1		binding	21 out of 6582 genes, 0.3%	1		chromosome organization	12 out of 6582 genes, 0.2%	1
kinesin complex	3 out of 6582 genes, 0.0%	1		transcription factor binding transcription factor activity	30 out of 6582 genes, 0.5%	1		aminoglycan catabolic process	45 out of 6582 genes, 0.7%	1
vacuolar part	3 out of 6582 genes, 0.0%	1		transcription cofactor activity	56 out of 6582 genes, 0.8%	1		electron transport chain	266 out of 6582 genes, 4.0%	1
nucleoplasm part	49 out of 6582 genes, 0.7%	1		carbohydrate kinase activity	11 out of 6582 genes, 0.2%	1		response to radiation	5 out of 6582 genes, 0.1%	1
nucleoplasm	49 out of 6582 genes, 0.7%	1		oxidoreductase activity, acting on the CH-NH2 group of donors	1273 out of 6582 genes, 19.3%	1		abscisic acid biosynthetic process	5 out of 6582 genes, 0.1%	1
mitochondrial membrane	56 out of 6582 genes, 0.9%	1		oxidoreductase activity, acting on a sulfur group of donors	6 out of 6582 genes, 0.1%	1		sesquiterpenoid biosynthetic process	5 out of 6582 genes, 0.1%	1
megasporocyte nucleus	2 out of 6582 genes, 0.0%	1		intramolecular lyase activity	53 out of 6582 genes, 0.8%	1		apocarotenoid biosynthetic process	5 out of 6582 genes, 0.1%	1
cytoplasmic vesicle	674 out of 6582 genes, 10.2%	1		nitrate reductase activity	46 out of 6582 genes, 0.7%	1		sesquiterpene biosynthetic process	71 out of 6582 genes, 1.1%	1
organelle membrane	286 out of 6582 genes, 4.3%	1		hydro-lyase activity	24 out of 6582 genes, 0.4%	1		ncRNA metabolic process	12 out of 6582 genes, 0.2%	1
vesicle	675 out of 6582 genes, 10.3%	1		UDP-glucosyltransferase activity	403 out of 6582 genes, 6.1%	1		negative regulation of biosynthetic process	12 out of 6582 genes, 0.2%	1
cell cortex	6 out of 6582 genes, 0.1%	1		protein dimerization activity	168 out of 6582 genes, 2.4%	1		negative regulation of macromolecule biosynthetic process	12 out of 6582 genes, 0.2%	1
cortical cytoskeleton	6 out of 6582 genes, 0.1%	1		pyrophosphatase activity	8 out of 6582 genes, 0.1%	1		negative regulation of transcription	12 out of 6582 genes, 0.2%	1
cortical microtubule cytoskeleton	6 out of 6582 genes, 0.1%	1		transferase activity, transferring acyl groups	5 out of 6582 genes, 0.1%	1		negative regulation of cellular biosynthetic process	12 out of 6582 genes, 0.2%	1
cell cortex part	6 out of 6582 genes, 0.1%	1		guanylyltransferase activity	5 out of 6582 genes, 0.1%	1		negative regulation of transcription, DNA-dependent	12 out of 6582 genes, 0.2%	1
cortical microtubule	6 out of 6582 genes, 0.1%	1		C-methyltransferase activity	5 out of 6582 genes, 0.1%	1		negative regulation of nucleobase, nucleoside, nucleotide and nucleic acid metabolic process	12 out of 6582 genes, 0.2%	1
cullin-RING ubiquitin ligase complex	57 out of 6582 genes, 0.9%	1		oxidoreductase activity, acting on the CH-NH group of donors, oxygen as acceptor	5 out of 6582 genes, 0.1%	1		negative regulation of nitrogen compound metabolic process	12 out of 6582 genes, 0.2%	1
cell-cell junction	12 out of 6582 genes, 0.2%	1		hydrolase activity, acting on ether bonds	404 out of 6582 genes, 6.1%	1		negative regulation of RNA metabolic process	12 out of 6582 genes, 0.2%	1
protein complex	479 out of 6582 genes, 7.3%	1		racemase and epimerase activity, acting on hydroxy acids and derivatives	2 out of 6582 genes, 0.0%	1		negative regulation of cellular macromolecule biosynthetic process	63 out of 6582 genes, 1.0%	1
intrinsic to Golgi membrane	7 out of 6582 genes, 0.1%	1		hydrolase activity, acting on acid anhydrides, in phosphorus-containing anhydrides	2 out of 6582 genes, 0.0%	1		protein complex subunit organization	11 out of 6582 genes, 0.2%	1
mitochondrial proton-transporting ATP synthase complex	5 out of 6582 genes, 0.1%	1		protein C-terminal carboxyl O-methyltransferase activity	2 out of 6582 genes, 0.0%	1		NADP metabolic process	11 out of 6582 genes, 0.2%	1
cell surface	5 out of 6582 genes, 0.1%	1		dicarboxylic acid transmembrane transporter activity	2 out of 6582 genes, 0.0%	1		anthocyanin biosynthetic process	11 out of 6582 genes, 0.2%	1
proton-transporting ATP synthase complex	5 out of 6582 genes, 0.1%	1		omega peptidase activity	2 out of 6582 genes, 0.0%	1		anthocyanin metabolic process	224 out of 6582 genes, 3.4%	1
intrinsic to peroxisomal membrane	2 out of 6582 genes, 0.0%	1		steroid hydroxylase activity	2 out of 6582 genes, 0.0%	1		small molecule biosynthetic process	6 out of 6582 genes, 0.1%	1
RNAi effector complex	2 out of 6582 genes, 0.0%	1		carboxyl-O-methyltransferase activity	2 out of 6582 genes, 0.0%	1		protein N-linked glycosylation	6 out of 6582 genes, 0.1%	1
cytoplasmic chromosome	10 out of 6582 genes, 0.2%	1		C4-dicarboxylate transmembrane transporter activity	2 out of 6582 genes, 0.0%	1		regulation of photosynthesis	6 out of 6582 genes, 0.1%	1
coated pit	5 out of 6582 genes, 0.1%	1		intramolecular transferase activity, transferring amino groups	4 out of 6582 genes, 0.1%	1		regulation of phosphate metabolic process	6 out of 6582 genes, 0.1%	1
cell junction	13 out of 6582 genes, 0.2%	1		protein carboxyl O-methyltransferase activity	4 out of 6582 genes, 0.1%	1		regulation of phosphorus metabolic process	21 out of 6582 genes, 0.3%	1
endoplasmic reticulum part	29 out of 6582 genes, 0.4%	1		oxidoreductase activity, oxidizing metal ions, oxygen as acceptor	4 out of 6582 genes, 0.1%	1		polysaccharide catabolic process	13 out of 6582 genes, 0.2%	1
peroxisomal membrane	3 out of 6582 genes, 0.0%	1		coenzyme binding	17 out of 6582 genes, 0.2%	1		fat-soluble vitamin metabolic process	23 out of 6582 genes, 0.3%	1
microtubule associated complex	3 out of 6582 genes, 0.0%	1		galactose-1-phosphate phosphatase activity	7 out of 6582 genes, 0.1%	1		steroid hormone mediated signaling pathway	23 out of 6582 genes, 0.3%	1
microbody membrane	3 out of 6582 genes, 0.0%	1		protein methyltransferase activity	358 out of 6582 genes, 5.4%	1		response to steroid hormone stimulus	23 out of 6582 genes, 0.3%	1
endomembrane system	87 out of 6582 genes, 1.3%	1		oxidoreductase activity, acting on other nitrogenous compounds as donors	9 out of 6582 genes, 0.1%	1		cellular response to steroid hormone stimulus	4 out of 6582 genes, 0.1%	1
ubiquitin conjugating enzyme complex	6 out of 6582 genes, 0.1%	1		nucleoside-triphosphatase activity	405 out of 6582 genes, 6.2%	1		nucleoside diphosphate metabolic process	924 out of 6582 genes, 14.0%	1
integral to plasma membrane	2 out of 6582 genes, 0.0%	1		endopeptidase inhibitor activity	3 out of 6582 genes, 0.0%	1		gene expression	8 out of 6582 genes, 0.1%	1
intrinsic to plasma membrane	2 out of 6582 genes, 0.0%	1		hydrolase activity, acting on acid anhydrides	3 out of 6582 genes, 0.0%	1		protein maturation by peptide bond cleavage	10 out of 6582 genes, 0.2%	1
endosome	20 out of 6582 genes, 0.3%	1		lactate dehydrogenase activity	3 out of 6582 genes, 0.0%	1		vitamin E metabolic process	9 out of 6582 genes, 0.1%	1
endosome membrane	8 out of 6582 genes, 0.1%	1		carboxyl- or carbamoyltransferase activity	3 out of 6582 genes, 0.0%	1		proline metabolic process	1694 out of 6582 genes, 25.7%	1
endosomal part	8 out of 6582 genes, 0.1%	1		wide pore channel activity	28 out of 6582 genes, 0.4%	1		cellular process	3723 out of 6582 genes, 56.6%	1
cytoplasmic microtubule	7 out of 6582 genes, 0.1%	1		phosphatidylinositol trisphosphate phosphatase activity	14 out of 6582 genes, 0.2%	1		polyamine metabolic process	17 out of 6582 genes, 0.3%	1
endoplasmic reticulum	29 out of 6582 genes, 0.4%	1		intramolecular transferase activity	137 out of 6582 genes, 2.1%	1		regulation of cell size	77 out of 6582 genes, 1.2%	1
intrinsic to organelle membrane	13 out of 6582 genes, 0.2%	1		peptide transporter activity	24 out of 6582 genes, 0.4%	1		regulation of molecular function	45 out of 6582 genes, 0.7%	1
cytoplasmic vesicle membrane	18 out of 6582 genes, 0.3%	1		cofactor binding	9 out of 6582 genes, 0.1%	1		regulation of photosynthesis, light reaction	5 out of 6582 genes, 0.1%	1
cytoplasmic vesicle part	18 out of 6582 genes, 0.3%	1		O-acyltransferase activity	9 out of 6582 genes, 0.1%	1		regulation of generation of precursor metabolites and energy	5 out of 6582 genes, 0.1%	1
Golgi apparatus part	34 out of 6582 genes, 0.5%	1		oxo-acid-lyase activity	12 out of 6582 genes, 0.2%	1		terpene biosynthetic process	5 out of 6582 genes, 0.1%	1
microtubule	7 out of 6582 genes, 0.1%	1		endopeptidase regulator activity	5 out of 6582 genes, 0.1%	1		nicotinamide nucleotide metabolic process	16 out of 6582 genes, 0.3%	1
mitochondrial lumen	23 out of 6582 genes, 0.3%	1		peptidase inhibitor activity	7 out of 6582 genes, 0.1%	1		vitamin metabolic process	52 out of 6582 genes, 0.8%	1
mitochondrial outer membrane	2 out of 6582 genes, 0.0%	1		oxidoreductase activity, acting on iron-sulfur proteins as donors, NAD or NADP as acceptor	151 out of 6582 genes, 2.3%	1		fatty acid biosynthetic process	55 out of 6582 genes, 0.8%	1
plant-type vacuole	22 out of 6582 genes, 0.3%	1		amide transmembrane transporter activity	19 out of 6582 genes, 0.3%	1		L-fucose biosynthetic process	3 out of 6582 genes, 0.0%	1
cytoskeletal part	15 out of 6582 genes, 0.2%	1		transferase activity, transferring acyl groups other than amino-acyl groups	4 out of 6582 genes, 0.1%	1		histone arginine methylation	3 out of 6582 genes, 0.0%	1
Golgi apparatus	34 out of 6582 genes, 0.5%	1		carbohydrate phosphatase activity	4 out of 6582 genes, 0.1%	1		L-fucose metabolic process	3 out of 6582 genes, 0.0%	1
vesicle membrane	19 out of 6582 genes, 0.3%	1		adenine nucleotide transmembrane transporter activity	4 out of 6582 genes, 0.1%	1		regulation of superoxide metabolic process	3 out of 6582 genes, 0.0%	1
nuclear chromatin	4 out of 6582 genes, 0.1%	1		glycogen debranching enzyme activity	4 out of 6582 genes, 0.1%	1		glutamine family amino acid metabolic process	47 out of 6582 genes, 0.7%	1
nuclear chromosome part	4 out of 6582 genes, 0.1%	1		nucleotide transmembrane transporter activity	29 out of 6582 genes, 0.4%	1		lipid modification	10 out of 6582 genes, 0.2%	1
Golgi-associated vesicle	8 out of 6582 genes, 0.1%	1		purine nucleotide transmembrane transporter activity	12 out of 6582 genes, 0.2%	1		ribosome biogenesis	29 out of 6582 genes, 0.4%	1
mitochondrial inner membrane	41 out of 6582 genes, 0.6%	1		carboxypeptidase activity	154 out of 6582 genes, 2.3%	1		asparagine metabolic process	6 out of 6582 genes, 0.1%	1
AP-type membrane coat adaptor complex	10 out of 6582 genes, 0.2%	1		peptidase regulator activity	51 out of 6582 genes, 0.7%	1		cytochrome complex assembly	6 out of 6582 genes, 0.1%	1
ubiquitin ligase complex	62 out of 6582 genes, 0.9%	1		iron ion binding	9 out of 6582 genes, 0.1%	1		pigmentation	9 out of 6582 genes, 0.1%	1
proteasome regulatory particle	12 out of 6582 genes, 0.2%	1		exopeptidase activity	9 out of 6582 genes, 0.1%	1		pigment accumulation	9 out of 6582 genes, 0.1%	1
proteasome accessory complex	12 out of 6582 genes, 0.2%	1		double-stranded DNA binding	55 out of 6582 genes, 0.8%	1		pigment accumulation in response to UV light	9 out of 6582 genes, 0.1%	1
lytic vacuole	2 out of 6582 genes, 0.0%	1		actin binding	62 out of 6582 genes, 0.9%	1		pigment accumulation in tissues in response to UV light	9 out of 6582 genes, 0.1%	1
nuclear chromosome	4 out of 6582 genes, 0.1%	1		transferase activity, transferring alkyl or aryl (other than methyl) groups	212 out of 6582 genes, 3.0%	1		pigment accumulation in tissues	9 out of 6582 genes, 0.1%	1
vesicle coat	4 out of 6582 genes, 0.1%	1		cytoskeletal protein binding	7 out of 6582 genes, 0.1%	1		polyamine biosynthetic process	14 out of 6582 genes, 0.2%	1
mitochondrial membrane part	31 out of 6582 genes, 0.5%	1		phosphoric ester hydrolase activity	11 out of 6582 genes, 0.2%	1		cellular biogenic amine biosynthetic process	14 out of 6582 genes, 0.2%	1
cytoplasmic membrane-bounded vesicle	32 out of 6582 genes, 0.5%	1		oxidoreductase activity, acting on iron-sulfur proteins as donors	18 out of 6582 genes, 0.3%	1		cellular aldehyde metabolic process	7 out of 6582 genes, 0.1%	1
proteasome core complex	7 out of 6582 genes, 0.1%	1		CoA hydrolase activity	77 out of 6582 genes, 1.1%	1		chromatin remodeling	8 out of 6582 genes, 0.1%	1
intrinsic to endoplasmic reticulum membrane	4 out of 6582 genes, 0.1%	1		enzyme inhibitor activity	2 out of 6582 genes, 0.0%	1		organic alcohol transport	8 out of 6582 genes, 0.1%	1
NADH dehydrogenase complex	16 out of 6582 genes, 0.2%	1		carbon-oxygen lyase activity	2 out of 6582 genes, 0.0%	1		growth	99 out of 6582 genes, 1.5%	1
mitochondrial respiratory chain	26 out of 6582 genes, 0.4%	1		dihydroorotate dehydrogenase activity	2 out of 6582 genes, 0.0%	1		cell growth	73 out of 6582 genes, 1.1%	1
respiratory chain	26 out of 6582 genes, 0.4%	1		oxidoreductase activity, acting on the CH-CH group of donors, quinone or related compound as acceptor	2 out of 6582 genes, 0.0%	1		amine biosynthetic process	77 out of 6582 genes, 1.2%	1
membrane-bounded vesicle	33 out of 6582 genes, 0.5%	1		oxidoreductase activity, acting on the CH-CH group of donors, iron-sulfur protein as acceptor	2 out of 6582 genes, 0.0%	1		response to UV	38 out of 6582 genes, 0.6%	1
endopeptidase Clp complex	3 out of 6582 genes, 0.0%	1		oxidoreductase activity, oxidizing metal ions, NAD or NADP as acceptor	2 out of 6582 genes, 0.0%	1		heterocycle biosynthetic process	58 out of 6582 genes, 0.9%	1
cell envelope	3 out of 6582 genes, 0.0%	1		trialkylsulfonium hydrolase activity	2 out of 6582 genes, 0.0%	1		root system development	79 out of 6582 genes, 1.2%	1
proton-transporting two-sector ATPase complex, catalytic domain	5 out of 6582 genes, 0.1%	1		phosphoinositide 3-kinase activity	6 out of 6582 genes, 0.1%	1		root development	79 out of 6582 genes, 1.2%	1
signal recognition particle	4 out of 6582 genes, 0.1%	1		UTP-monosaccharide-1-phosphate uridylyltransferase activity	6 out of 6582 genes, 0.1%	1		regulation of cellular component size	83 out of 6582 genes, 1.3%	1
storage vacuole	5 out of 6582 genes, 0.1%	1		3'-5'-exoribonuclease activity	6 out of 6582 genes, 0.1%	1		regulation of anatomical structure size	83 out of 6582 genes, 1.3%	1
cell fraction	21 out of 6582 genes, 0.3%	1		exoribonuclease activity	6 out of 6582 genes, 0.1%	1		regulation of protein phosphorylation	2 out of 6582 genes, 0.0%	1
cell wall part	3 out of 6582 genes, 0.0%	1		efflux transmembrane transporter activity	10 out of 6582 genes, 0.1%	1		negative regulation of protein phosphorylation	2 out of 6582 genes, 0.0%	1
external encapsulating structure part	3 out of 6582 genes, 0.0%	1		exoribonuclease activity, producing 5'-phosphomonoesters	4 out of 6582 genes, 0.1%	1		cellular iron ion homeostasis	2 out of 6582 genes, 0.0%	1
transcription factor complex	9 out of 6582 genes, 0.1%	1		hydroxymethyl-, formyl- and related transferase activity	4 out of 6582 genes, 0.1%	1		negative regulation of phosphorus metabolic process	2 out of 6582 genes, 0.0%	1
vacuole	40 out of 6582 genes, 0.6%	1		oxidoreductase activity, acting on paired donors, with incorporation or reduction of molecular oxygen, reduced iron-sulfur protein as one donor, and incorporation of one atom of oxygen	55 out of 6582 genes, 0.8%	1		regulation of protein modification process	2 out of 6582 genes, 0.0%	1
insoluble fraction	17 out of 6582 genes, 0.3%	1		phosphatidylinositol bisphosphate phosphatase activity	225 out of 6582 genes, 3.4%	1		negative regulation of protein modification process	2 out of 6582 genes, 0.0%	1
protein serine/threonine phosphatase complex	9 out of 6582 genes, 0.1%	1		ATPase activity, coupled to transmembrane movement of ions	12 out of 6582 genes, 0.2%	1		transposition	2 out of 6582 genes, 0.0%	1
membrane coat	17 out of 6582 genes, 0.3%	1		ligase activity	12 out of 6582 genes, 0.2%	1		negative regulation of cellular protein metabolic process	2 out of 6582 genes, 0.0%	1
coated membrane	17 out of 6582 genes, 0.3%	1		nucleobase, nucleoside, nucleotide and nucleic acid transmembrane transporter activity	56 out of 6582 genes, 0.8%	1		cell junction organization	2 out of 6582 genes, 0.0%	1
nuclear ubiquitin ligase complex	2 out of 6582 genes, 0.0%	1		intramolecular transferase activity, phosphotransferases	56 out of 6582 genes, 0.9%	1		negative regulation of phosphorylation	2 out of 6582 genes, 0.0%	1
proton-transporting two-sector ATPase complex	16 out of 6582 genes, 0.2%	1		receptor signaling protein serine/threonine kinase activity	47 out of 6582 genes, 0.7%	1		cell-cell junction organization	2 out of 6582 genes, 0.0%	1
membrane fraction	10 out of 6582 genes, 0.2%	1		receptor signaling protein activity	5 out of 6582 genes, 0.1%	1		negative regulation of phosphate metabolic process	2 out of 6582 genes, 0.0%	1
vesicular fraction	8 out of 6582 genes, 0.1%	1		oxidoreductase activity, acting on NADH or NADPH	5 out of 6582 genes, 0.1%	1		negative regulation of protein metabolic process	2 out of 6582 genes, 0.0%	1
proton-transporting V-type ATPase complex	2 out of 6582 genes, 0.0%	1		CoA carboxylase activity	5 out of 6582 genes, 0.1%	1		iron ion homeostasis	2 out of 6582 genes, 0.0%	1
proteasome complex	24 out of 6582 genes, 0.4%	1		ligase activity, forming carbon-carbon bonds	5 out of 6582 genes, 0.1%	1		steroid metabolic process	30 out of 6582 genes, 0.5%	1
clathrin coat	3 out of 6582 genes, 0.0%	1		phosphoinositide binding	184 out of 6582 genes, 2.6%	1		negative regulation of metabolic process	30 out of 6582 genes, 0.5%	1
				alanine-oxo-acid transaminase activity	19 out of 6582 genes, 0.3%	1		negative regulation of macromolecule metabolic process	30 out of 6582 genes, 0.5%	1
				phosphatase activity	19 out of 6582 genes, 0.3%	1		terpenoid biosynthetic process	26 out of 6582 genes, 0.4%	1
				CoA-ligase activity	21 out of 6582 genes, 0.3%	1		ncRNA processing	17 out of 6582 genes, 0.3%	1
				oxidoreductase activity, acting on the CH-NH2 group of donors, oxygen as acceptor	23 out of 6582 genes, 0.3%	1		chloroplast organization	14 out of 6582 genes, 0.2%	1
				O-methyltransferase activity	3 out of 6582 genes, 0.0%	1		primary metabolic process	2857 out of 6582 genes, 43.4%	1
				di-, tri-valent inorganic cation transmembrane transporter activity	3 out of 6582 genes, 0.0%	1		tRNA processing	10 out of 6582 genes, 0.2%	1
				sugar binding	3 out of 6582 genes, 0.0%	1		fluid transport	10 out of 6582 genes, 0.2%	1
				ferredoxin reductase activity	3 out of 6582 genes, 0.0%	1		nucleotide transport	8 out of 6582 genes, 0.1%	1
				nitrate transmembrane transporter activity	4506 out of 6582 genes, 68.5%	1		amino acid salvage	8 out of 6582 genes, 0.1%	1
				ether hydrolase activity	88 out of 6582 genes, 1.3%	1		fatty acid oxidation	5 out of 6582 genes, 0.1%	1
				catalytic activity	7 out of 6582 genes, 0.1%	1		lipid oxidation	5 out of 6582 genes, 0.1%	1
				phosphoprotein phosphatase activity	7 out of 6582 genes, 0.1%	1		regulation of cellular carbohydrate metabolic process	6 out of 6582 genes, 0.1%	1
				malic enzyme activity	737 out of 6582 genes, 11.2%	1		quinone cofactor biosynthetic process	6 out of 6582 genes, 0.1%	1
				nucleotide diphosphatase activity	20 out of 6582 genes, 0.3%	1		energy derivation by oxidation of organic compounds	57 out of 6582 genes, 0.9%	1
				transition metal ion binding	29 out of 6582 genes, 0.4%	1		protein folding	11 out of 6582 genes, 0.2%	1
				fatty acid synthase activity	9 out of 6582 genes, 0.1%	1		protein processing	11 out of 6582 genes, 0.2%	1
				oxidoreductase activity, acting on diphenols and related substances as donors	79 out of 6582 genes, 1.2%	1		pyridine nucleotide metabolic process	16 out of 6582 genes, 0.2%	1
				alkali metal ion binding	4 out of 6582 genes, 0.1%	1		leaf development	10 out of 6582 genes, 0.2%	1
				antioxidant activity	4 out of 6582 genes, 0.1%	1		phytosteroid metabolic process	13 out of 6582 genes, 0.2%	1
				fatty acid binding	4 out of 6582 genes, 0.1%	1		cellular nitrogen compound catabolic process	15 out of 6582 genes, 0.2%	1
				electron carrier activity	4 out of 6582 genes, 0.1%	1		heterocycle catabolic process	15 out of 6582 genes, 0.2%	1
				glutathione disulfide oxidoreductase activity	15 out of 6582 genes, 0.2%	1		macromolecule metabolic process	2234 out of 6582 genes, 33.9%	1
				monocarboxylic acid binding	15 out of 6582 genes, 0.2%	1		cellular cell wall organization or biogenesis	71 out of 6582 genes, 1.1%	1
				voltage-gated ion channel activity	5 out of 6582 genes, 0.1%	1		one-carbon metabolic process	32 out of 6582 genes, 0.5%	1
				voltage-gated channel activity	6 out of 6582 genes, 0.1%	1		methylation	20 out of 6582 genes, 0.3%	1
				alcohol binding	6 out of 6582 genes, 0.1%	1		macromolecule methylation	20 out of 6582 genes, 0.3%	1
				phosphoenolpyruvate carboxykinase activity	2 out of 6582 genes, 0.0%	1		pectin biosynthetic process	11 out of 6582 genes, 0.2%	1
				oligopeptide transporter activity	2 out of 6582 genes, 0.0%	1		response to acid	3 out of 6582 genes, 0.0%	1
				nuclear export signal receptor activity	2 out of 6582 genes, 0.0%	1		heme biosynthetic process	3 out of 6582 genes, 0.0%	1
				zinc ion transmembrane transporter activity	2 out of 6582 genes, 0.0%	1		apoptosis	3 out of 6582 genes, 0.0%	1
				cadmium ion transmembrane transporter activity	2 out of 6582 genes, 0.0%	1		primary meristem tissue development	3 out of 6582 genes, 0.0%	1
				hydrolase activity, acting on acid halide bonds	2 out of 6582 genes, 0.0%	1		response to organic nitrogen	3 out of 6582 genes, 0.0%	1
				cyclo-ligase activity	2 out of 6582 genes, 0.0%	1		response to amine stimulus	3 out of 6582 genes, 0.0%	1
				hydrolase activity, acting on acid halide bonds, in C-halide compounds	8 out of 6582 genes, 0.1%	1		protein import into peroxisome matrix	3 out of 6582 genes, 0.0%	1
				peptide N-acetyltransferase activity	10 out of 6582 genes, 0.1%	1		heme metabolic process	3 out of 6582 genes, 0.0%	1
				cyclohydrolase activity	19 out of 6582 genes, 0.3%	1		response to amino acid stimulus	3 out of 6582 genes, 0.0%	1
				carbon-nitrogen lyase activity	13 out of 6582 genes, 0.2%	1		regulation of kinase activity	3 out of 6582 genes, 0.0%	1
				protein kinase binding	15 out of 6582 genes, 0.2%	1		embryonic meristem development	3 out of 6582 genes, 0.0%	1
				3'-5' exonuclease activity	77 out of 6582 genes, 1.2%	1		fucose metabolic process	7 out of 6582 genes, 0.1%	1
				ATPase activity, coupled to transmembrane movement of ions, phosphorylative mechanism	3 out of 6582 genes, 0.0%	1		protein glycosylation	13 out of 6582 genes, 0.2%	1
				translation factor activity, nucleic acid binding	3 out of 6582 genes, 0.0%	1		glycoprotein metabolic process	13 out of 6582 genes, 0.2%	1
				IAA-amino acid conjugate hydrolase activity	4 out of 6582 genes, 0.1%	1		glycoprotein biosynthetic process	13 out of 6582 genes, 0.2%	1
				anion:anion antiporter activity	4 out of 6582 genes, 0.1%	1		macromolecule glycosylation	13 out of 6582 genes, 0.2%	1
				protein serine/threonine/tyrosine kinase activity	4 out of 6582 genes, 0.1%	1		glycosylation	13 out of 6582 genes, 0.2%	1
				photoreceptor activity	4 out of 6582 genes, 0.1%	1		adaxial/abaxial axis specification	15 out of 6582 genes, 0.2%	1
				acyl-[acyl-carrier-protein] hydrolase activity	4 out of 6582 genes, 0.1%	1		post-embryonic root development	49 out of 6582 genes, 0.7%	1
				oxidoreductase activity, acting on X-H and Y-H to form an X-Y bond	32 out of 6582 genes, 0.5%	1		gene silencing	27 out of 6582 genes, 0.4%	1
				oxidoreductase activity, acting on X-H and Y-H to form an X-Y bond, with oxygen as acceptor	6 out of 6582 genes, 0.1%	1		regulation of transferase activity	4 out of 6582 genes, 0.1%	1
				thiolester hydrolase activity	12 out of 6582 genes, 0.2%	1		cell adhesion	5 out of 6582 genes, 0.1%	1
				ammonia ligase activity	7 out of 6582 genes, 0.1%	1		negative regulation of cell cycle process	5 out of 6582 genes, 0.1%	1
				transmembrane receptor activity	10 out of 6582 genes, 0.1%	1		biological adhesion	5 out of 6582 genes, 0.1%	1
				oxidoreductase activity, acting on the aldehyde or oxo group of donors, oxygen as acceptor	8 out of 6582 genes, 0.1%	1		response to osmotic stress	214 out of 6582 genes, 3.3%	1
				intramolecular oxidoreductase activity, interconverting keto- and enol-groups	9 out of 6582 genes, 0.1%	1		tetraterpenoid metabolic process	25 out of 6582 genes, 0.4%	1
				DNA topoisomerase activity	9 out of 6582 genes, 0.1%	1		negative regulation of gene expression	28 out of 6582 genes, 0.4%	1
				oxidoreductase activity, acting on the CH-CH group of donors, oxygen as acceptor	24 out of 6582 genes, 0.4%	1		extracellular matrix organization	9 out of 6582 genes, 0.1%	1
				carbon-oxygen lyase activity, acting on polysaccharides	69 out of 6582 genes, 1.0%	1		extracellular structure organization	9 out of 6582 genes, 0.1%	1
				oxidoreductase activity, acting on diphenols and related substances as donors, oxygen as acceptor	19 out of 6582 genes, 0.3%	1		regionalization	65 out of 6582 genes, 1.0%	1
				carbon-carbon lyase activity	16 out of 6582 genes, 0.2%	1		plant-type cell wall biogenesis	23 out of 6582 genes, 0.4%	1
				kinase binding	15 out of 6582 genes, 0.2%	1		carbohydrate catabolic process	92 out of 6582 genes, 1.4%	1
				hydrolase activity, acting on carbon-nitrogen (but not peptide) bonds, in cyclic amidines	14 out of 6582 genes, 0.2%	1		abscisic acid mediated signaling pathway	32 out of 6582 genes, 0.5%	1
				inositol or phosphatidylinositol phosphatase activity	191 out of 6582 genes, 2.9%	1		cellular response to abscisic acid stimulus	32 out of 6582 genes, 0.5%	1
				water transmembrane transporter activity	874 out of 6582 genes, 13.3%	1		response to metal ion	237 out of 6582 genes, 3.6%	1
				lyase activity	11 out of 6582 genes, 0.2%	1		steroid biosynthetic process	19 out of 6582 genes, 0.3%	1
				nucleic acid binding	11 out of 6582 genes, 0.2%	1		negative regulation of biological process	60 out of 6582 genes, 1.0%	1
				steroid dehydrogenase activity	10 out of 6582 genes, 0.1%	1		NADPH regeneration	8 out of 6582 genes, 0.1%	1
				hydrolase activity, hydrolyzing N-glycosyl compounds	9 out of 6582 genes, 0.1%	1		chlorophyll biosynthetic process	8 out of 6582 genes, 0.1%	1
				steroid dehydrogenase activity, acting on the CH-OH group of donors, NAD or NADP as acceptor	6 out of 6582 genes, 0.1%	1		organic ether metabolic process	15 out of 6582 genes, 0.2%	1
				nucleotidase activity	6 out of 6582 genes, 0.1%	1		positive regulation of metabolic process	29 out of 6582 genes, 0.4%	1
				mannosyltransferase activity	100 out of 6582 genes, 1.5%	1		cellular respiration	47 out of 6582 genes, 0.7%	1
				exonuclease activity, active with either ribo- or deoxyribonucleic acids and producing 5'-phosphomonoesters	5 out of 6582 genes, 0.1%	1		ribonucleotide metabolic process	66 out of 6582 genes, 1.0%	1
				acyltransferase activity	2 out of 6582 genes, 0.0%	1		ribonucleotide biosynthetic process	66 out of 6582 genes, 1.0%	1
				endoribonuclease activity, producing 5'-phosphomonoesters	2 out of 6582 genes, 0.0%	1		response to inorganic substance	284 out of 6582 genes, 4.3%	1
				sulfur amino acid transmembrane transporter activity	2 out of 6582 genes, 0.0%	1		cofactor metabolic process	128 out of 6582 genes, 1.9%	1
				chromatin binding	2 out of 6582 genes, 0.0%	1		branched chain family amino acid metabolic process	17 out of 6582 genes, 0.3%	1
				DNA-directed RNA polymerase activity	2 out of 6582 genes, 0.0%	1		glycogen metabolic process	9 out of 6582 genes, 0.1%	1
				glucose transmembrane transporter activity	2 out of 6582 genes, 0.0%	1		energy reserve metabolic process	9 out of 6582 genes, 0.1%	1
				hydrogen:glucose symporter activity	2 out of 6582 genes, 0.0%	1		phytosteroid biosynthetic process	9 out of 6582 genes, 0.1%	1
				hexose:hydrogen symporter activity	2 out of 6582 genes, 0.0%	1		histone methylation	9 out of 6582 genes, 0.1%	1
				inositol bisphosphate phosphatase activity	2 out of 6582 genes, 0.0%	1		pyrimidine ribonucleotide metabolic process	6 out of 6582 genes, 0.1%	1
				oxidoreductase activity, acting on NADH or NADPH, nitrogenous group as acceptor	2 out of 6582 genes, 0.0%	1		pyrimidine ribonucleotide biosynthetic process	6 out of 6582 genes, 0.1%	1
				glutamate synthase activity, NADH or NADPH as acceptor	4 out of 6582 genes, 0.1%	1		glucose metabolic process	78 out of 6582 genes, 1.2%	1
				peptidyl-lysine 5-dioxygenase activity	4 out of 6582 genes, 0.1%	1		response to carbohydrate stimulus	100 out of 6582 genes, 1.5%	1
				peptide disulfide oxidoreductase activity	3 out of 6582 genes, 0.0%	1		nucleoside triphosphate metabolic process	60 out of 6582 genes, 0.9%	1
				auxin transmembrane transporter activity	3 out of 6582 genes, 0.0%	1		nucleoside triphosphate biosynthetic process	60 out of 6582 genes, 0.9%	1
				rRNA methyltransferase activity	3 out of 6582 genes, 0.0%	1		isoprenoid biosynthetic process	27 out of 6582 genes, 0.4%	1
				hexosaminidase activity	3 out of 6582 genes, 0.0%	1		sulfur amino acid catabolic process	2 out of 6582 genes, 0.0%	1
				glutamate synthase activity	3 out of 6582 genes, 0.0%	1		non-recombinational repair	2 out of 6582 genes, 0.0%	1
				racemase and epimerase activity, acting on amino acids and derivatives	380 out of 6582 genes, 5.8%	1		tRNA wobble base modification	2 out of 6582 genes, 0.0%	1
				inositol tetrakisphosphate kinase activity	86 out of 6582 genes, 1.3%	1		protein acetylation	2 out of 6582 genes, 0.0%	1
				substrate-specific transporter activity	13 out of 6582 genes, 0.2%	1		internal protein amino acid acetylation	2 out of 6582 genes, 0.0%	1
				monooxygenase activity	10 out of 6582 genes, 0.1%	1		regulation of pH	2 out of 6582 genes, 0.0%	1
				inositol or phosphatidylinositol kinase activity	17 out of 6582 genes, 0.3%	1		microtubule-based movement	2 out of 6582 genes, 0.0%	1
				transition metal ion transmembrane transporter activity	9 out of 6582 genes, 0.1%	1		aspartate family amino acid catabolic process	2 out of 6582 genes, 0.0%	1
				gated channel activity	57 out of 6582 genes, 0.9%	1		methionine catabolic process	2 out of 6582 genes, 0.0%	1
				transferase activity, transferring amino-acyl groups	22 out of 6582 genes, 0.3%	1		regulation of hydrogen peroxide metabolic process	2 out of 6582 genes, 0.0%	1
				carboxylesterase activity	14 out of 6582 genes, 0.2%	1		positive regulation of oxygen and reactive oxygen species metabolic process	2 out of 6582 genes, 0.0%	1
				N-acyltransferase activity	6 out of 6582 genes, 0.1%	1		positive regulation of hydrogen peroxide metabolic process	2 out of 6582 genes, 0.0%	1
				ribonuclease activity	6 out of 6582 genes, 0.1%	1		microtubule-based transport	2 out of 6582 genes, 0.0%	1
				RNA methyltransferase activity	37 out of 6582 genes, 0.6%	1		xanthophyll metabolic process	2 out of 6582 genes, 0.0%	1
				oxidoreductase activity, acting on the CH-NH2 group of donors, NAD or NADP as acceptor	12 out of 6582 genes, 0.2%	1		histone acetylation	2 out of 6582 genes, 0.0%	1
				amine transmembrane transporter activity	17 out of 6582 genes, 0.2%	1		internal peptidyl-lysine acetylation	2 out of 6582 genes, 0.0%	1
				DNA polymerase activity	4 out of 6582 genes, 0.1%	1		peptidyl-lysine acetylation	2 out of 6582 genes, 0.0%	1
				galactosyltransferase activity	21 out of 6582 genes, 0.3%	1		cellular monovalent inorganic cation homeostasis	2 out of 6582 genes, 0.0%	1
				intracellular ligand-gated ion channel activity	21 out of 6582 genes, 0.3%	1		regulation of cellular pH	2 out of 6582 genes, 0.0%	1
				protein transmembrane transporter activity	19 out of 6582 genes, 0.3%	1		cytoskeleton-dependent intracellular transport	2 out of 6582 genes, 0.0%	1
				macromolecule transmembrane transporter activity	19 out of 6582 genes, 0.3%	1		regulation of protein stability	2 out of 6582 genes, 0.0%	1
				N-acetyltransferase activity	3 out of 6582 genes, 0.0%	1		ent-kaurene metabolic process	2 out of 6582 genes, 0.0%	1
				oxidoreductase activity, acting on the CH-NH group of donors	3 out of 6582 genes, 0.0%	1		regulation of protein kinase activity	2 out of 6582 genes, 0.0%	1
				nucleotide-sugar transmembrane transporter activity	3 out of 6582 genes, 0.0%	1		regulation of actin nucleation	2 out of 6582 genes, 0.0%	1
				tRNA methyltransferase activity	3 out of 6582 genes, 0.0%	1		regulation of protein serine/threonine kinase activity	2 out of 6582 genes, 0.0%	1
				pyrimidine nucleotide sugar transmembrane transporter activity	3 out of 6582 genes, 0.0%	1		1,3-beta-glucan metabolic process	8 out of 6582 genes, 0.1%	1
				serine O-acyltransferase activity	12 out of 6582 genes, 0.2%	1		beta-glucan metabolic process	8 out of 6582 genes, 0.1%	1
				uridylyltransferase activity	7 out of 6582 genes, 0.1%	1		purine ribonucleotide metabolic process	64 out of 6582 genes, 1.0%	1
				lipid kinase activity	2 out of 6582 genes, 0.0%	1		purine ribonucleotide biosynthetic process	64 out of 6582 genes, 1.0%	1
				hormone binding	2 out of 6582 genes, 0.0%	1		cell wall organization or biogenesis	106 out of 6582 genes, 1.6%	1
				farnesyltranstransferase activity	2 out of 6582 genes, 0.0%	1		positive regulation of cellular metabolic process	4 out of 6582 genes, 0.1%	1
				endodeoxyribonuclease activity	2 out of 6582 genes, 0.0%	1		negative regulation of post-embryonic development	4 out of 6582 genes, 0.1%	1
				phosphate transmembrane transporter activity	2 out of 6582 genes, 0.0%	1		hormone transport	34 out of 6582 genes, 0.5%	1
				neutral amino acid transmembrane transporter activity	2 out of 6582 genes, 0.0%	1		auxin transport	34 out of 6582 genes, 0.5%	1
				tRNA (guanine) methyltransferase activity	314 out of 6582 genes, 4.8%	1		cellular amino acid biosynthetic process	63 out of 6582 genes, 1.0%	1
				oxidoreductase activity, acting on a sulfur group of donors, NAD or NADP as acceptor	56 out of 6582 genes, 0.9%	1		adaxial/abaxial pattern formation	15 out of 6582 genes, 0.2%	1
				substrate-specific transmembrane transporter activity	20 out of 6582 genes, 0.3%	1		negative regulation of response to biotic stimulus	3 out of 6582 genes, 0.0%	1
				protein tyrosine kinase activity	20 out of 6582 genes, 0.3%	1		nucleobase, nucleoside, nucleotide and nucleic acid catabolic process	3 out of 6582 genes, 0.0%	1
				antiporter activity	135 out of 6582 genes, 2.0%	1		nucleobase, nucleoside and nucleotide catabolic process	3 out of 6582 genes, 0.0%	1
				solute:solute antiporter activity	10 out of 6582 genes, 0.1%	1		negative regulation of response to stimulus	3 out of 6582 genes, 0.0%	1
				guanyl nucleotide binding	38 out of 6582 genes, 0.6%	1		covalent chromatin modification	18 out of 6582 genes, 0.3%	1
				phosphoric diester hydrolase activity	18 out of 6582 genes, 0.3%	1		chlorophyll metabolic process	9 out of 6582 genes, 0.1%	1
				carboxy-lyase activity	5 out of 6582 genes, 0.1%	1		meristem development	51 out of 6582 genes, 0.8%	1
				tubulin binding	220 out of 6582 genes, 3.3%	1		heterocycle metabolic process	223 out of 6582 genes, 3.4%	1
				endonuclease activity, active with either ribo- or deoxyribonucleic acids and producing 5'-phosphomonoesters	8 out of 6582 genes, 0.1%	1		response to light stimulus	200 out of 6582 genes, 3.0%	1
				molecular transducer activity	8 out of 6582 genes, 0.1%	1		purine nucleotide metabolic process	73 out of 6582 genes, 1.1%	1
				phosphofructokinase activity	134 out of 6582 genes, 2.0%	1		protein import	17 out of 6582 genes, 0.3%	1
				acylglycerol O-acyltransferase activity	29 out of 6582 genes, 0.4%	1		cellular metabolic process	2826 out of 6582 genes, 42.9%	1
				guanyl ribonucleotide binding	7 out of 6582 genes, 0.1%	1		cellular modified amino acid metabolic process	27 out of 6582 genes, 0.4%	1
				racemase and epimerase activity	6 out of 6582 genes, 0.1%	1		cell wall organization	68 out of 6582 genes, 1.0%	1
				C-acyltransferase activity	3 out of 6582 genes, 0.0%	1		allantoin metabolic process	6 out of 6582 genes, 0.1%	1
				acid-ammonia (or amide) ligase activity	3 out of 6582 genes, 0.0%	1		tyrosine metabolic process	6 out of 6582 genes, 0.1%	1
				sulfate adenylyltransferase activity	3 out of 6582 genes, 0.0%	1		porphyrin catabolic process	12 out of 6582 genes, 0.2%	1
				organic cation transmembrane transporter activity	3 out of 6582 genes, 0.0%	1		tetrapyrrole catabolic process	12 out of 6582 genes, 0.2%	1
				monosaccharide transmembrane transporter activity	3 out of 6582 genes, 0.0%	1		pectin metabolic process	12 out of 6582 genes, 0.2%	1
				hexose transmembrane transporter activity	24 out of 6582 genes, 0.4%	1		cofactor catabolic process	12 out of 6582 genes, 0.2%	1
				oxidoreductase activity, acting on the aldehyde or oxo group of donors, disulfide as acceptor	1412 out of 6582 genes, 21.5%	1		purine nucleoside triphosphate metabolic process	57 out of 6582 genes, 0.9%	1
				protein transporter activity	8 out of 6582 genes, 0.1%	1		purine nucleoside triphosphate biosynthetic process	57 out of 6582 genes, 0.9%	1
				hydrolase activity	5 out of 6582 genes, 0.1%	1		purine ribonucleoside triphosphate metabolic process	57 out of 6582 genes, 0.9%	1
				endoribonuclease activity	5 out of 6582 genes, 0.1%	1		purine ribonucleoside triphosphate biosynthetic process	57 out of 6582 genes, 0.9%	1
				succinate-CoA ligase activity	5 out of 6582 genes, 0.1%	1		di-, tri-valent inorganic cation homeostasis	24 out of 6582 genes, 0.4%	1
				S-methyltransferase activity	22 out of 6582 genes, 0.3%	1		nucleotide metabolic process	111 out of 6582 genes, 1.7%	1
				acid-thiol ligase activity	11 out of 6582 genes, 0.2%	1		nucleoside phosphate metabolic process	112 out of 6582 genes, 1.7%	1
				inorganic anion transmembrane transporter activity	7 out of 6582 genes, 0.1%	1		lipid transport	21 out of 6582 genes, 0.3%	1
				endonuclease activity	7 out of 6582 genes, 0.1%	1		metallo-sulfur cluster assembly	15 out of 6582 genes, 0.2%	1
				phosphatidylinositol phosphate kinase activity	7 out of 6582 genes, 0.1%	1		response to abscisic acid stimulus	34 out of 6582 genes, 0.5%	1
				phosphatase regulator activity	7 out of 6582 genes, 0.1%	1		water-soluble vitamin metabolic process	39 out of 6582 genes, 0.6%	1
				protein phosphatase regulator activity	2 out of 6582 genes, 0.0%	1		abscisic acid metabolic process	13 out of 6582 genes, 0.2%	1
				ribonucleoprotein binding	2 out of 6582 genes, 0.0%	1		apocarotenoid metabolic process	13 out of 6582 genes, 0.2%	1
				carotenoid dioxygenase activity	2 out of 6582 genes, 0.0%	1		dicarboxylic acid metabolic process	26 out of 6582 genes, 0.4%	1
				L-amino acid transmembrane transporter activity	2 out of 6582 genes, 0.0%	1		ribonucleoside triphosphate metabolic process	57 out of 6582 genes, 0.9%	1
				acyl-CoA thioesterase activity	2 out of 6582 genes, 0.0%	1		ribonucleoside triphosphate biosynthetic process	57 out of 6582 genes, 0.9%	1
				oxidoreductase activity, acting on CH or CH2 groups, NAD or NADP as acceptor	2 out of 6582 genes, 0.0%	1		anion transport	35 out of 6582 genes, 0.5%	1
				histone kinase activity	2 out of 6582 genes, 0.0%	1		pyrimidine nucleoside triphosphate metabolic process	5 out of 6582 genes, 0.1%	1
				histone serine kinase activity	34 out of 6582 genes, 0.5%	1		pyrimidine nucleoside triphosphate biosynthetic process	5 out of 6582 genes, 0.1%	1
				inositol trisphosphate kinase activity	4 out of 6582 genes, 0.1%	1		amide transport	5 out of 6582 genes, 0.1%	1
				oxidoreductase activity, acting on paired donors, with incorporation or reduction of molecular oxygen, NADH or NADPH as one donor, and incorporation of one atom of oxygen	4 out of 6582 genes, 0.1%	1		organ senescence	32 out of 6582 genes, 0.5%	1
				calcium:cation antiporter activity	88 out of 6582 genes, 1.3%	1		cellular biogenic amine metabolic process	24 out of 6582 genes, 0.4%	1
				histone binding	161 out of 6582 genes, 2.4%	1		protein methylation	17 out of 6582 genes, 0.3%	1
				enzyme regulator activity	18 out of 6582 genes, 0.3%	1		response to oomycetes	9 out of 6582 genes, 0.1%	1
				ATPase activity, coupled	8 out of 6582 genes, 0.1%	1		ribonucleoside monophosphate biosynthetic process	9 out of 6582 genes, 0.1%	1
				carboxylic acid transmembrane transporter activity	8 out of 6582 genes, 0.1%	1		ribonucleoside monophosphate metabolic process	9 out of 6582 genes, 0.1%	1
				voltage-gated potassium channel activity	8 out of 6582 genes, 0.1%	1		intracellular transport	139 out of 6582 genes, 2.1%	1
				copper ion transmembrane transporter activity	3 out of 6582 genes, 0.0%	1		regulation of carbohydrate metabolic process	7 out of 6582 genes, 0.1%	1
				voltage-gated cation channel activity	74 out of 6582 genes, 1.1%	1		lateral root development	29 out of 6582 genes, 0.4%	1
				basic amino acid transmembrane transporter activity	57 out of 6582 genes, 0.9%	1		positive regulation of macromolecule biosynthetic process	25 out of 6582 genes, 0.4%	1
				secondary active transmembrane transporter activity	9 out of 6582 genes, 0.1%	1		positive regulation of macromolecule metabolic process	25 out of 6582 genes, 0.4%	1
				hydrolase activity, acting on carbon-nitrogen (but not peptide) bonds	401 out of 6582 genes, 6.1%	1		defense response	193 out of 6582 genes, 2.9%	1
				oxidoreductase activity, acting on the CH-OH group of donors, oxygen as acceptor	4 out of 6582 genes, 0.1%	1		positive regulation of molecular function	12 out of 6582 genes, 0.2%	1
				hydrolase activity, acting on ester bonds	31 out of 6582 genes, 0.5%	1		response to water deprivation	15 out of 6582 genes, 0.2%	1
				cytidylyltransferase activity	13 out of 6582 genes, 0.2%	1		inorganic anion transport	31 out of 6582 genes, 0.5%	1
				metal ion transmembrane transporter activity	10 out of 6582 genes, 0.1%	1		establishment of localization in cell	145 out of 6582 genes, 2.2%	1
				adenylyltransferase activity	20 out of 6582 genes, 0.3%	1		purine nucleotide biosynthetic process	70 out of 6582 genes, 1.1%	1
				UDP-galactosyltransferase activity	94 out of 6582 genes, 1.4%	1		tRNA modification	4 out of 6582 genes, 0.1%	1
				organic acid transmembrane transporter activity	2 out of 6582 genes, 0.0%	1		response to sucrose stimulus	4 out of 6582 genes, 0.1%	1
				UDP-glycosyltransferase activity	2 out of 6582 genes, 0.0%	1		photorespiration	4 out of 6582 genes, 0.1%	1
				methylenetetrahydrofolate dehydrogenase activity	2 out of 6582 genes, 0.0%	1		stomatal complex development	4 out of 6582 genes, 0.1%	1
				isoprenoid binding	2 out of 6582 genes, 0.0%	1		purine nucleotide transport	4 out of 6582 genes, 0.1%	1
				immunoglobulin binding	7 out of 6582 genes, 0.1%	1		purine ribonucleotide transport	4 out of 6582 genes, 0.1%	1
				protein complex binding	7 out of 6582 genes, 0.1%	1		regulation of gene expression, epigenetic	28 out of 6582 genes, 0.4%	1
				lysine N-methyltransferase activity	19 out of 6582 genes, 0.3%	1		protein alkylation	20 out of 6582 genes, 0.3%	1
				protein-lysine N-methyltransferase activity	5 out of 6582 genes, 0.1%	1		axis specification	20 out of 6582 genes, 0.3%	1
				oxidoreductase activity, acting on NADH or NADPH, quinone or similar compound as acceptor	5 out of 6582 genes, 0.1%	1		neutral lipid metabolic process	8 out of 6582 genes, 0.1%	1
				small protein activating enzyme activity	5 out of 6582 genes, 0.1%	1		acylglycerol metabolic process	8 out of 6582 genes, 0.1%	1
				Ras GTPase binding	5 out of 6582 genes, 0.1%	1		triglyceride metabolic process	8 out of 6582 genes, 0.1%	1
				small GTPase binding	9 out of 6582 genes, 0.1%	1		glycerol ether metabolic process	8 out of 6582 genes, 0.1%	1
				GTPase binding	30 out of 6582 genes, 0.5%	1		monosaccharide biosynthetic process	6 out of 6582 genes, 0.1%	1
				peptide binding	3 out of 6582 genes, 0.0%	1		positive regulation of biosynthetic process	25 out of 6582 genes, 0.4%	1
				transferase activity, transferring nitrogenous groups	3 out of 6582 genes, 0.0%	1		pigment biosynthetic process	35 out of 6582 genes, 0.6%	1
				GTP cyclohydrolase activity	1060 out of 6582 genes, 16.1%	1		tropism	37 out of 6582 genes, 0.6%	1
				phospholipase C activity	6 out of 6582 genes, 0.1%	1		cellular localization	152 out of 6582 genes, 2.3%	1
				metal ion binding	6 out of 6582 genes, 0.1%	1		aspartate family amino acid metabolic process	32 out of 6582 genes, 0.5%	1
				ligand-gated ion channel activity	12 out of 6582 genes, 0.2%	1		protein demethylation	3 out of 6582 genes, 0.0%	1
				ligand-gated channel activity	7 out of 6582 genes, 0.1%	1		xenobiotic metabolic process	3 out of 6582 genes, 0.0%	1
				lysine N-acetyltransferase activity	7 out of 6582 genes, 0.1%	1		protein dealkylation	3 out of 6582 genes, 0.0%	1
				GTPase activator activity	187 out of 6582 genes, 2.8%	1		response to xenobiotic stimulus	3 out of 6582 genes, 0.0%	1
				Ras GTPase activator activity	165 out of 6582 genes, 2.5%	1		histone demethylation	3 out of 6582 genes, 0.0%	1
				signal transducer activity	5 out of 6582 genes, 0.1%	1		protein acylation	3 out of 6582 genes, 0.0%	1
				ATPase activity	5 out of 6582 genes, 0.1%	1		histone lysine demethylation	3 out of 6582 genes, 0.0%	1
				guanyl-nucleotide exchange factor activity	12 out of 6582 genes, 0.2%	1		demethylation	3 out of 6582 genes, 0.0%	1
				Ras guanyl-nucleotide exchange factor activity	2 out of 6582 genes, 0.0%	1		cellular response to xenobiotic stimulus	3 out of 6582 genes, 0.0%	1
				prenyltransferase activity	13 out of 6582 genes, 0.2%	1		response to external stimulus	116 out of 6582 genes, 1.8%	1
				acidic amino acid transmembrane transporter activity	11 out of 6582 genes, 0.2%	1		alcohol biosynthetic process	9 out of 6582 genes, 0.1%	1
				calmodulin-dependent protein kinase activity	9 out of 6582 genes, 0.1%	1		tetraterpenoid biosynthetic process	19 out of 6582 genes, 0.3%	1
				kinase regulator activity	9 out of 6582 genes, 0.1%	1		response to cold	24 out of 6582 genes, 0.4%	1
				oxidoreductase activity, acting on the CH-NH group of donors, NAD or NADP as acceptor	3 out of 6582 genes, 0.0%	1		response to disaccharide stimulus	24 out of 6582 genes, 0.4%	1
				transferase activity, transferring aldehyde or ketonic groups	4 out of 6582 genes, 0.1%	1		pigment metabolic process	36 out of 6582 genes, 0.5%	1
				protein serine/threonine phosphatase activity	4 out of 6582 genes, 0.1%	1		glycerol metabolic process	7 out of 6582 genes, 0.1%	1
				translation release factor activity	25 out of 6582 genes, 0.4%	1		intracellular receptor mediated signaling pathway	5 out of 6582 genes, 0.1%	1
				intramolecular oxidoreductase activity, transposing C=C bonds	10 out of 6582 genes, 0.1%	1		nucleotide biosynthetic process	83 out of 6582 genes, 1.3%	1
				lipase activity	10 out of 6582 genes, 0.1%	1		cellular cell wall organization	32 out of 6582 genes, 0.5%	1
				organic anion transmembrane transporter activity	8 out of 6582 genes, 0.1%	1		serine family amino acid metabolic process	32 out of 6582 genes, 0.5%	1
				phosphonate transmembrane transporter activity	24 out of 6582 genes, 0.3%	1		DNA double-strand break processing	2 out of 6582 genes, 0.0%	1
				protein kinase regulator activity	39 out of 6582 genes, 0.6%	1		DNA catabolic process, exonucleolytic	2 out of 6582 genes, 0.0%	1
				phospholipase activity	36 out of 6582 genes, 0.5%	1		mannose metabolic process	2 out of 6582 genes, 0.0%	1
				enzyme binding	197 out of 6582 genes, 3.0%	1		DNA catabolic process	2 out of 6582 genes, 0.0%	1
				identical protein binding	6 out of 6582 genes, 0.1%	1		isoleucine metabolic process	2 out of 6582 genes, 0.0%	1
				ion transmembrane transporter activity	26 out of 6582 genes, 0.4%	1		valine metabolic process	2 out of 6582 genes, 0.0%	1
				cyclase activity	3 out of 6582 genes, 0.0%	1		sister chromatid cohesion	2 out of 6582 genes, 0.0%	1
				transaminase activity	3 out of 6582 genes, 0.0%	1		pyrimidine ribonucleoside monophosphate metabolic process	2 out of 6582 genes, 0.0%	1
				nucleobase transmembrane transporter activity	3 out of 6582 genes, 0.0%	1		pyrimidine ribonucleoside monophosphate biosynthetic process	2 out of 6582 genes, 0.0%	1
				myosin binding	3 out of 6582 genes, 0.0%	1		mRNA 3'-end processing	2 out of 6582 genes, 0.0%	1
				myosin tail binding	37 out of 6582 genes, 0.5%	1		DNA geometric change	2 out of 6582 genes, 0.0%	1
				myosin heavy chain binding	95 out of 6582 genes, 1.3%	1		response to calcium ion	2 out of 6582 genes, 0.0%	1
				anion transmembrane transporter activity	95 out of 6582 genes, 1.4%	1		DNA conformation change	2 out of 6582 genes, 0.0%	1
				primary active transmembrane transporter activity	27 out of 6582 genes, 0.4%	1		peptidyl-amino acid modification	14 out of 6582 genes, 0.2%	1
				P-P-bond-hydrolysis-driven transmembrane transporter activity	75 out of 6582 genes, 1.1%	1		glucose catabolic process	66 out of 6582 genes, 1.0%	1
				cation-transporting ATPase activity	75 out of 6582 genes, 1.1%	1		aging	39 out of 6582 genes, 0.6%	1
				ATPase activity, coupled to transmembrane movement of substances	2 out of 6582 genes, 0.0%	1		pattern specification process	68 out of 6582 genes, 1.0%	1
				ATPase activity, coupled to movement of substances	2 out of 6582 genes, 0.0%	1		cell communication	49 out of 6582 genes, 0.8%	1
				C-4 methylsterol oxidase activity	2 out of 6582 genes, 0.0%	1		lipid localization	22 out of 6582 genes, 0.3%	1
				deoxyribonuclease activity	2 out of 6582 genes, 0.0%	1		regulation of response to biotic stimulus	4 out of 6582 genes, 0.1%	1
				organic acid:sodium symporter activity	2 out of 6582 genes, 0.0%	1		pyrimidine ribonucleoside triphosphate metabolic process	4 out of 6582 genes, 0.1%	1
				sodium ion transmembrane transporter activity	2 out of 6582 genes, 0.0%	1		pyrimidine ribonucleoside triphosphate biosynthetic process	4 out of 6582 genes, 0.1%	1
				solute:sodium symporter activity	16 out of 6582 genes, 0.2%	1		pyrimidine base biosynthetic process	4 out of 6582 genes, 0.1%	1
				vitamin transporter activity	203 out of 6582 genes, 3.1%	1		response to heat	13 out of 6582 genes, 0.2%	1
				solute:cation symporter activity	21 out of 6582 genes, 0.3%	1		oxidoreduction coenzyme metabolic process	18 out of 6582 genes, 0.3%	1
				active transmembrane transporter activity	23 out of 6582 genes, 0.3%	1		chromatin modification	24 out of 6582 genes, 0.4%	1
				racemase and epimerase activity, acting on carbohydrates and derivatives	13 out of 6582 genes, 0.2%	1		sesquiterpenoid metabolic process	14 out of 6582 genes, 0.2%	1
				hydrolase activity, acting on carbon-nitrogen (but not peptide) bonds, in linear amides	13 out of 6582 genes, 0.2%	1		sesquiterpene metabolic process	14 out of 6582 genes, 0.2%	1
				protein histidine kinase activity	115 out of 6582 genes, 1.7%	1		cellular metabolic compound salvage	32 out of 6582 genes, 0.5%	1
				phosphotransferase activity, nitrogenous group as acceptor	11 out of 6582 genes, 0.2%	1		hexose catabolic process	66 out of 6582 genes, 1.0%	1
				endopeptidase activity	8 out of 6582 genes, 0.1%	1		alcohol catabolic process	66 out of 6582 genes, 1.0%	1
				cation:sugar symporter activity	30 out of 6582 genes, 0.4%	1		monosaccharide catabolic process	66 out of 6582 genes, 1.0%	1
				hydrolase activity, acting on carbon-nitrogen (but not peptide) bonds, in cyclic amides	30 out of 6582 genes, 0.4%	1		photoperiodism	21 out of 6582 genes, 0.3%	1
				GTPase regulator activity	388 out of 6582 genes, 5.9%	1		response to temperature stimulus	37 out of 6582 genes, 0.6%	1
				nucleoside-triphosphatase regulator activity	12 out of 6582 genes, 0.2%	1		hair cell differentiation	8 out of 6582 genes, 0.1%	1
				transmembrane transporter activity	17 out of 6582 genes, 0.3%	1		cellular amide metabolic process	8 out of 6582 genes, 0.1%	1
				phosphotransferase activity, phosphate group as acceptor	17 out of 6582 genes, 0.3%	1		translational initiation	5 out of 6582 genes, 0.1%	1
				peroxidase activity	4 out of 6582 genes, 0.1%	1		chromosome segregation	5 out of 6582 genes, 0.1%	1
				oxidoreductase activity, acting on peroxide as acceptor	4 out of 6582 genes, 0.1%	1		seed maturation	5 out of 6582 genes, 0.1%	1
				signal sequence binding	3 out of 6582 genes, 0.0%	1		chemical homeostasis	53 out of 6582 genes, 0.8%	1
				UDP-xylosyltransferase activity	3 out of 6582 genes, 0.0%	1		L-phenylalanine metabolic process	9 out of 6582 genes, 0.1%	1
				isocitrate dehydrogenase activity	6 out of 6582 genes, 0.1%	1		organelle localization	9 out of 6582 genes, 0.1%	1
				sulfurtransferase activity	6 out of 6582 genes, 0.1%	1		water transport	3 out of 6582 genes, 0.0%	1
				cation:cation antiporter activity	6 out of 6582 genes, 0.1%	1		dicarboxylic acid transport	3 out of 6582 genes, 0.0%	1
				oxidoreductase activity, acting on a sulfur group of donors, disulfide as acceptor	75 out of 6582 genes, 1.1%	1		phospholipid biosynthetic process	3 out of 6582 genes, 0.0%	1
				small conjugating protein-specific protease activity	23 out of 6582 genes, 0.3%	1		alkaloid metabolic process	3 out of 6582 genes, 0.0%	1
				hydrolase activity, acting on acid anhydrides, catalyzing transmembrane movement of substances	23 out of 6582 genes, 0.3%	1		regulation of anion channel activity	3 out of 6582 genes, 0.0%	1
				transferase activity, transferring pentosyl groups	464 out of 6582 genes, 7.0%	1		negative regulation of anion channel activity	3 out of 6582 genes, 0.0%	1
				carbon-sulfur lyase activity	1616 out of 6582 genes, 24.6%	1		nitrate transport	3 out of 6582 genes, 0.0%	1
				transporter activity	28 out of 6582 genes, 0.4%	1		C4-dicarboxylate transport	3 out of 6582 genes, 0.0%	1
				transferase activity	16 out of 6582 genes, 0.2%	1		aromatic amino acid transport	3 out of 6582 genes, 0.0%	1
				small GTPase regulator activity	5 out of 6582 genes, 0.1%	1		negative regulation of transporter activity	3 out of 6582 genes, 0.0%	1
				symporter activity	11 out of 6582 genes, 0.2%	1		negative regulation of ion transmembrane transporter activity	3 out of 6582 genes, 0.0%	1
				translation termination factor activity	3 out of 6582 genes, 0.0%	1		fat-soluble vitamin biosynthetic process	3 out of 6582 genes, 0.0%	1
				enzyme activator activity	2 out of 6582 genes, 0.0%	1		regulation of anion transport	3 out of 6582 genes, 0.0%	1
				copper-transporting ATPase activity	2 out of 6582 genes, 0.0%	1		negative regulation of transport	3 out of 6582 genes, 0.0%	1
				extracellular ligand-gated ion channel activity	2 out of 6582 genes, 0.0%	1		terpene metabolic process	14 out of 6582 genes, 0.2%	1
				excitatory extracellular ligand-gated ion channel activity	2 out of 6582 genes, 0.0%	1		pentose-phosphate shunt	6 out of 6582 genes, 0.1%	1
				monovalent cation:hydrogen antiporter activity	8 out of 6582 genes, 0.1%	1		di-, tri-valent inorganic anion homeostasis	6 out of 6582 genes, 0.1%	1
				protein prenyltransferase activity	8 out of 6582 genes, 0.1%	1		anion homeostasis	6 out of 6582 genes, 0.1%	1
				aldo-keto reductase activity	27 out of 6582 genes, 0.4%	1		cell wall biogenesis	34 out of 6582 genes, 0.6%	1
				metallopeptidase activity	27 out of 6582 genes, 0.4%	1		glycine metabolic process	11 out of 6582 genes, 0.2%	1
				ion channel activity	27 out of 6582 genes, 0.4%	1		positive regulation of cellular process	18 out of 6582 genes, 0.3%	1
				channel activity	27 out of 6582 genes, 0.4%	1		cytokinesis by cell plate formation	7 out of 6582 genes, 0.1%	1
				passive transmembrane transporter activity	55 out of 6582 genes, 0.8%	1		rRNA processing	7 out of 6582 genes, 0.1%	1
				substrate-specific channel activity	3 out of 6582 genes, 0.0%	1		purine ribonucleoside monophosphate metabolic process	7 out of 6582 genes, 0.1%	1
				inorganic cation transmembrane transporter activity	80 out of 6582 genes, 1.2%	1		purine ribonucleoside monophosphate biosynthetic process	7 out of 6582 genes, 0.1%	1
				solute:hydrogen antiporter activity	12 out of 6582 genes, 0.2%	1		rRNA metabolic process	7 out of 6582 genes, 0.1%	1
				small conjugating protein ligase activity	20 out of 6582 genes, 0.3%	1		organic substance transport	74 out of 6582 genes, 1.2%	1
				potassium channel activity	14 out of 6582 genes, 0.2%	1		hyperosmotic response	28 out of 6582 genes, 0.4%	1
				receptor activity	2 out of 6582 genes, 0.0%	1		arginine metabolic process	13 out of 6582 genes, 0.2%	1
				cation channel activity	2 out of 6582 genes, 0.0%	1		chloroplast relocation	4 out of 6582 genes, 0.1%	1
				disaccharide transmembrane transporter activity	2 out of 6582 genes, 0.0%	1		establishment of organelle localization	4 out of 6582 genes, 0.1%	1
				uptake transmembrane transporter activity	2 out of 6582 genes, 0.0%	1		establishment of plastid localization	4 out of 6582 genes, 0.1%	1
				phosphotransferase activity, for other substituted phosphate groups	97 out of 6582 genes, 1.5%	1		organophosphate metabolic process	45 out of 6582 genes, 0.7%	1
				anion binding	13 out of 6582 genes, 0.2%	1		nucleobase, nucleoside and nucleotide metabolic process	130 out of 6582 genes, 2.0%	1
				oxidoreductase activity, acting on paired donors, with incorporation or reduction of molecular oxygen	203 out of 6582 genes, 3.1%	1		plastid membrane organization	14 out of 6582 genes, 0.2%	1
				amino acid transmembrane transporter activity	206 out of 6582 genes, 3.1%	1		response to gravity	15 out of 6582 genes, 0.2%	1
				peptidase activity, acting on L-amino acid peptides	2 out of 6582 genes, 0.0%	1		gravitropism	15 out of 6582 genes, 0.2%	1
				DNA binding	7 out of 6582 genes, 0.1%	1		response to biotic stimulus	182 out of 6582 genes, 2.8%	1
				glutamate receptor activity	13 out of 6582 genes, 0.2%	1		thiamin and derivative metabolic process	9 out of 6582 genes, 0.1%	1
				heme-copper terminal oxidase activity	5 out of 6582 genes, 0.1%	1		sulfur amino acid biosynthetic process	27 out of 6582 genes, 0.4%	1
				helicase activity	4 out of 6582 genes, 0.1%	1		response to water	17 out of 6582 genes, 0.3%	1
				sugar transmembrane transporter activity	11 out of 6582 genes, 0.2%	1		sulfur amino acid metabolic process	43 out of 6582 genes, 0.7%	1
				DNA helicase activity	173 out of 6582 genes, 2.6%	1		purine nucleoside monophosphate metabolic process	10 out of 6582 genes, 0.2%	1
				carbohydrate transmembrane transporter activity	3 out of 6582 genes, 0.0%	1		purine nucleoside monophosphate biosynthetic process	10 out of 6582 genes, 0.2%	1
				protein serine/threonine kinase activity	21 out of 6582 genes, 0.3%	1		response to salt stress	5 out of 6582 genes, 0.1%	1
				pyruvate dehydrogenase activity	6 out of 6582 genes, 0.1%	1		nicotinamide nucleotide biosynthetic process	5 out of 6582 genes, 0.1%	1
				hydrogen ion transmembrane transporter activity	20 out of 6582 genes, 0.3%	1		nitrogen utilization	5 out of 6582 genes, 0.1%	1
				transferase activity, transferring sulfur-containing groups	5 out of 6582 genes, 0.1%	1		pteridine-containing compound biosynthetic process	5 out of 6582 genes, 0.1%	1
				exonuclease activity	7 out of 6582 genes, 0.1%	1		nucleic acid phosphodiester bond hydrolysis	5 out of 6582 genes, 0.1%	1
				transcription repressor activity	2 out of 6582 genes, 0.0%	1		double-strand break repair	2 out of 6582 genes, 0.0%	1
				cysteine-type peptidase activity	2 out of 6582 genes, 0.0%	1		cell aging	2 out of 6582 genes, 0.0%	1
				carbon-oxygen lyase activity, acting on phosphates	6 out of 6582 genes, 0.1%	1		lipopolysaccharide metabolic process	2 out of 6582 genes, 0.0%	1
				glutathione S-conjugate-transporting ATPase activity	8 out of 6582 genes, 0.1%	1		lipopolysaccharide biosynthetic process	2 out of 6582 genes, 0.0%	1
				oxidoreductase activity, acting on paired donors, with incorporation or reduction of molecular oxygen, reduced flavin or flavoprotein as one donor, and incorporation of one atom of oxygen	119 out of 6582 genes, 1.8%	1		nucleoside catabolic process	2 out of 6582 genes, 0.0%	1
				acetylglucosaminyltransferase activity	3 out of 6582 genes, 0.0%	1		response to blue light	2 out of 6582 genes, 0.0%	1
				cation transmembrane transporter activity	3 out of 6582 genes, 0.0%	1		response to nitrate	2 out of 6582 genes, 0.0%	1
				procollagen-proline dioxygenase activity	29 out of 6582 genes, 0.4%	1		choline metabolic process	2 out of 6582 genes, 0.0%	1
				peptidyl-proline dioxygenase activity	225 out of 6582 genes, 3.4%	1		DNA dealkylation	2 out of 6582 genes, 0.0%	1
				acetyltransferase activity	9 out of 6582 genes, 0.1%	1		regulation of meiosis	2 out of 6582 genes, 0.0%	1
				peptidase activity	9 out of 6582 genes, 0.1%	1		cellular modified amino acid biosynthetic process	2 out of 6582 genes, 0.0%	1
				NADH dehydrogenase activity	122 out of 6582 genes, 1.7%	1		ethanolamine-containing compound metabolic process	2 out of 6582 genes, 0.0%	1
				NADH dehydrogenase (quinone) activity	8 out of 6582 genes, 0.1%	1		ribonucleoside catabolic process	2 out of 6582 genes, 0.0%	1
				ligase activity, forming carbon-nitrogen bonds	32 out of 6582 genes, 0.5%	1		modification by symbiont of host morphology or physiology	2 out of 6582 genes, 0.0%	1
				solute:cation antiporter activity	4 out of 6582 genes, 0.1%	1		phosphatidylcholine metabolic process	2 out of 6582 genes, 0.0%	1
				monovalent inorganic cation transmembrane transporter activity	2 out of 6582 genes, 0.0%	1		positive regulation of transferase activity	2 out of 6582 genes, 0.0%	1
				xylosyltransferase activity	2 out of 6582 genes, 0.0%	1		regulation of meiotic cell cycle	2 out of 6582 genes, 0.0%	1
				GDP-dissociation inhibitor activity	2 out of 6582 genes, 0.0%	1		regulation of cell cycle	19 out of 6582 genes, 0.3%	1
				sugar:hydrogen symporter activity	96 out of 6582 genes, 1.5%	1		plant-type cell wall organization or biogenesis	34 out of 6582 genes, 0.5%	1
				solute:hydrogen symporter activity	32 out of 6582 genes, 0.5%	1		pyrimidine base metabolic process	6 out of 6582 genes, 0.1%	1
				acid-amino acid ligase activity	862 out of 6582 genes, 13.1%	1		glutamate metabolic process	6 out of 6582 genes, 0.1%	1
				oxidoreductase activity, acting on paired donors, with incorporation or reduction of molecular oxygen, 2-oxoglutarate as one donor, and incorporation of one atom each of oxygen into both donors	84 out of 6582 genes, 1.3%	1		histone modification	15 out of 6582 genes, 0.2%	1
				transferase activity, transferring phosphorus-containing groups	50 out of 6582 genes, 0.8%	1		cell cycle cytokinesis	15 out of 6582 genes, 0.2%	1
				transcription regulator activity	4 out of 6582 genes, 0.1%	1		protein targeting to membrane	17 out of 6582 genes, 0.3%	1
				nuclease activity	10 out of 6582 genes, 0.1%	1		G2/M transition of mitotic cell cycle	3 out of 6582 genes, 0.0%	1
				nucleoside kinase activity	264 out of 6582 genes, 4.0%	1		spindle assembly involved in male meiosis	3 out of 6582 genes, 0.0%	1
				nucleobase, nucleoside, nucleotide kinase activity	553 out of 6582 genes, 8.4%	1		vitamin K metabolic process	3 out of 6582 genes, 0.0%	1
				nucleic acid binding transcription factor activity	513 out of 6582 genes, 7.8%	1		spindle assembly	3 out of 6582 genes, 0.0%	1
				phosphotransferase activity, alcohol group as acceptor	676 out of 6582 genes, 10.3%	1		interphase of mitotic cell cycle	3 out of 6582 genes, 0.0%	1
				RNA polymerase II transcription factor activity	2 out of 6582 genes, 0.0%	1		spindle assembly involved in meiosis	3 out of 6582 genes, 0.0%	1
								cortical cytoskeleton organization	9 out of 6582 genes, 0.1%	1
								developmental cell growth	21 out of 6582 genes, 0.3%	1
								second-messenger-mediated signaling	11 out of 6582 genes, 0.2%	1
								negative regulation of cellular process	29 out of 6582 genes, 0.4%	1
								protein maturation	12 out of 6582 genes, 0.2%	1
								response to light intensity	33 out of 6582 genes, 0.5%	1
								threonine metabolic process	4 out of 6582 genes, 0.1%	1
								intercellular transport	4 out of 6582 genes, 0.1%	1
								organic anion transport	4 out of 6582 genes, 0.1%	1
								L-serine metabolic process	14 out of 6582 genes, 0.2%	1
								cellular carbohydrate catabolic process	71 out of 6582 genes, 1.1%	1
								RNA 3'-end processing	5 out of 6582 genes, 0.1%	1
								organelle assembly	5 out of 6582 genes, 0.1%	1
								genetic transfer	20 out of 6582 genes, 0.3%	1
								post-embryonic root morphogenesis	22 out of 6582 genes, 0.4%	1
								oligopeptide transport	6 out of 6582 genes, 0.1%	1
								nucleotide-sugar biosynthetic process	6 out of 6582 genes, 0.1%	1
								peptidyl-lysine modification	6 out of 6582 genes, 0.1%	1
								Golgi vesicle transport	30 out of 6582 genes, 0.5%	1
								nucleobase, nucleoside and nucleotide biosynthetic process	88 out of 6582 genes, 1.3%	1
								nucleobase, nucleoside, nucleotide and nucleic acid biosynthetic process	88 out of 6582 genes, 1.3%	1
								root morphogenesis	43 out of 6582 genes, 0.7%	1
								positive regulation of biological process	57 out of 6582 genes, 0.9%	1
								thiamin metabolic process	8 out of 6582 genes, 0.1%	1
								nucleotide-sugar metabolic process	8 out of 6582 genes, 0.1%	1
								purine nucleoside metabolic process	8 out of 6582 genes, 0.1%	1
								purine ribonucleoside metabolic process	8 out of 6582 genes, 0.1%	1
								carotenoid metabolic process	9 out of 6582 genes, 0.1%	1
								quinone cofactor metabolic process	9 out of 6582 genes, 0.1%	1
								phyllome development	54 out of 6582 genes, 0.8%	1
								flavonoid biosynthetic process	24 out of 6582 genes, 0.4%	1
								flavonoid metabolic process	25 out of 6582 genes, 0.4%	1
								cytoskeleton organization	45 out of 6582 genes, 0.7%	1
								cellular response to extracellular stimulus	42 out of 6582 genes, 0.7%	1
								cellular response to external stimulus	42 out of 6582 genes, 0.7%	1
								sulfur amino acid transport	2 out of 6582 genes, 0.0%	1
								cleavage involved in rRNA processing	2 out of 6582 genes, 0.0%	1
								endonucleolytic cleavage involved in rRNA processing	2 out of 6582 genes, 0.0%	1
								ethanol metabolic process	2 out of 6582 genes, 0.0%	1
								fatty acid beta-oxidation	2 out of 6582 genes, 0.0%	1
								vegetative phase change	2 out of 6582 genes, 0.0%	1
								ureide metabolic process	2 out of 6582 genes, 0.0%	1
								regulation of cellular defense response	2 out of 6582 genes, 0.0%	1
								response to far red light	2 out of 6582 genes, 0.0%	1
								response to selenium ion	2 out of 6582 genes, 0.0%	1
								monohydric alcohol metabolic process	2 out of 6582 genes, 0.0%	1
								vitamin K biosynthetic process	2 out of 6582 genes, 0.0%	1
								sulfur compound transport	2 out of 6582 genes, 0.0%	1
								tissue development	106 out of 6582 genes, 1.6%	1
								ion homeostasis	40 out of 6582 genes, 0.7%	1
								mRNA cleavage	3 out of 6582 genes, 0.0%	1
								cellularization	3 out of 6582 genes, 0.0%	1
								organic cation transport	3 out of 6582 genes, 0.0%	1
								ribonucleoprotein complex assembly	3 out of 6582 genes, 0.0%	1
								proteasome assembly	3 out of 6582 genes, 0.0%	1
								ribonucleoprotein complex subunit organization	3 out of 6582 genes, 0.0%	1
								cation homeostasis	32 out of 6582 genes, 0.5%	1
								rhythmic process	27 out of 6582 genes, 0.4%	1
								small GTPase mediated signal transduction	4 out of 6582 genes, 0.1%	1
								Ras protein signal transduction	4 out of 6582 genes, 0.1%	1
								gamete generation	4 out of 6582 genes, 0.1%	1
								ARF protein signal transduction	4 out of 6582 genes, 0.1%	1
								monovalent inorganic cation homeostasis	4 out of 6582 genes, 0.1%	1
								polyol metabolic process	22 out of 6582 genes, 0.4%	1
								positive regulation of cell death	5 out of 6582 genes, 0.1%	1
								induction of programmed cell death	5 out of 6582 genes, 0.1%	1
								positive regulation of programmed cell death	5 out of 6582 genes, 0.1%	1
								lysine metabolic process	6 out of 6582 genes, 0.1%	1
								aspartate family amino acid biosynthetic process	6 out of 6582 genes, 0.1%	1
								lysine biosynthetic process	6 out of 6582 genes, 0.1%	1
								sugar mediated signaling pathway	6 out of 6582 genes, 0.1%	1
								sulfur compound catabolic process	6 out of 6582 genes, 0.1%	1
								lateral root morphogenesis	15 out of 6582 genes, 0.2%	1
								xylem and phloem pattern formation	14 out of 6582 genes, 0.2%	1
								cellular di-, tri-valent inorganic cation homeostasis	14 out of 6582 genes, 0.2%	1
								respiratory electron transport chain	13 out of 6582 genes, 0.2%	1
								pyrimidine nucleotide biosynthetic process	7 out of 6582 genes, 0.1%	1
								glutathione metabolic process	7 out of 6582 genes, 0.1%	1
								immune effector process	11 out of 6582 genes, 0.2%	1
								alditol metabolic process	11 out of 6582 genes, 0.2%	1
								nucleoside metabolic process	10 out of 6582 genes, 0.2%	1
								mucilage metabolic process	9 out of 6582 genes, 0.1%	1
								response to extracellular stimulus	49 out of 6582 genes, 0.7%	1
								posttranscriptional regulation of gene expression	24 out of 6582 genes, 0.4%	1
								organ development	308 out of 6582 genes, 4.7%	1
								system development	308 out of 6582 genes, 4.7%	1
								carbohydrate mediated signaling	19 out of 6582 genes, 0.3%	1
								cellular response to carbohydrate stimulus	19 out of 6582 genes, 0.3%	1
								actin filament-based process	18 out of 6582 genes, 0.3%	1
								cytokinesis	16 out of 6582 genes, 0.3%	1
								nucleoside monophosphate biosynthetic process	15 out of 6582 genes, 0.2%	1
								jasmonic acid metabolic process	14 out of 6582 genes, 0.2%	1
								cellular protein metabolic process	979 out of 6582 genes, 14.9%	1
								epidermis development	31 out of 6582 genes, 0.5%	1
								developmental growth	31 out of 6582 genes, 0.5%	1
								nitrogen cycle metabolic process	8 out of 6582 genes, 0.1%	1
								cellular cation homeostasis	25 out of 6582 genes, 0.4%	1
								RNA modification	19 out of 6582 genes, 0.3%	1
								organic acid transport	19 out of 6582 genes, 0.3%	1
								carboxylic acid transport	19 out of 6582 genes, 0.3%	1
								riboflavin metabolic process	5 out of 6582 genes, 0.1%	1
								pyridine nucleotide biosynthetic process	5 out of 6582 genes, 0.1%	1
								riboflavin and derivative metabolic process	5 out of 6582 genes, 0.1%	1
								pollen tube growth	4 out of 6582 genes, 0.1%	1
								cell tip growth	4 out of 6582 genes, 0.1%	1
								response to ionizing radiation	4 out of 6582 genes, 0.1%	1
								cellular process involved in reproduction	4 out of 6582 genes, 0.1%	1
								protein targeting	63 out of 6582 genes, 1.0%	1
								RNA splicing, via transesterification reactions	15 out of 6582 genes, 0.2%	1
								RNA splicing, via transesterification reactions with bulged adenosine as nucleophile	15 out of 6582 genes, 0.2%	1
								methionine metabolic process	14 out of 6582 genes, 0.2%	1
								transition metal ion transport	26 out of 6582 genes, 0.4%	1
								rRNA modification	3 out of 6582 genes, 0.0%	1
								glycerol-3-phosphate metabolic process	3 out of 6582 genes, 0.0%	1
								N-terminal protein lipidation	3 out of 6582 genes, 0.0%	1
								arginine catabolic process	3 out of 6582 genes, 0.0%	1
								membrane budding	3 out of 6582 genes, 0.0%	1
								glutamine family amino acid catabolic process	3 out of 6582 genes, 0.0%	1
								N-terminal protein amino acid modification	3 out of 6582 genes, 0.0%	1
								protein metabolic process	1143 out of 6582 genes, 17.4%	1
								regulation of catalytic activity	12 out of 6582 genes, 0.2%	1
								defense response by cell wall thickening	12 out of 6582 genes, 0.2%	1
								inositol metabolic process	11 out of 6582 genes, 0.2%	1
								regulation of cell death	10 out of 6582 genes, 0.2%	1
								SRP-dependent cotranslational protein targeting to membrane	2 out of 6582 genes, 0.0%	1
								cellular defense response	2 out of 6582 genes, 0.0%	1
								vegetative to reproductive phase transition of meristem	2 out of 6582 genes, 0.0%	1
								protein-cofactor linkage	2 out of 6582 genes, 0.0%	1
								protein targeting to ER	2 out of 6582 genes, 0.0%	1
								isoprenoid transport	2 out of 6582 genes, 0.0%	1
								long-day photoperiodism	2 out of 6582 genes, 0.0%	1
								photoperiodism, flowering	2 out of 6582 genes, 0.0%	1
								modification of morphology or physiology of other organism involved in symbiotic interaction	2 out of 6582 genes, 0.0%	1
								ribonucleoside metabolic process	9 out of 6582 genes, 0.1%	1
								dsRNA fragmentation	8 out of 6582 genes, 0.1%	1
								response to dsRNA	8 out of 6582 genes, 0.1%	1
								cellular response to dsRNA	8 out of 6582 genes, 0.1%	1
								cellular response to nutrient levels	39 out of 6582 genes, 0.6%	1
								histidine metabolic process	7 out of 6582 genes, 0.1%	1
								histidine family amino acid metabolic process	7 out of 6582 genes, 0.1%	1
								production of small RNA involved in gene silencing by RNA	7 out of 6582 genes, 0.1%	1
								glutamine metabolic process	6 out of 6582 genes, 0.1%	1
								production of siRNA involved in RNA interference	6 out of 6582 genes, 0.1%	1
								gibberellin mediated signaling pathway	12 out of 6582 genes, 0.2%	1
								regulation of defense response	12 out of 6582 genes, 0.2%	1
								cell wall thickening	12 out of 6582 genes, 0.2%	1
								cell morphogenesis	120 out of 6582 genes, 2.0%	1
								nuclear transport	20 out of 6582 genes, 0.3%	1
								morphogenesis of a polarized epithelium	5 out of 6582 genes, 0.1%	1
								morphogenesis of an epithelium	5 out of 6582 genes, 0.1%	1
								response to absence of light	5 out of 6582 genes, 0.1%	1
								tissue morphogenesis	5 out of 6582 genes, 0.1%	1
								plastid localization	5 out of 6582 genes, 0.1%	1
								epithelium development	5 out of 6582 genes, 0.1%	1
								glycerolipid metabolic process	27 out of 6582 genes, 0.4%	1
								stomatal movement	18 out of 6582 genes, 0.3%	1
								response to nutrient levels	46 out of 6582 genes, 0.7%	1
								cell fate specification	10 out of 6582 genes, 0.2%	1
								regulation of gene-specific transcription	10 out of 6582 genes, 0.2%	1
								organ morphogenesis	55 out of 6582 genes, 0.9%	1
								meiotic spindle organization	4 out of 6582 genes, 0.1%	1
								spindle organization	4 out of 6582 genes, 0.1%	1
								histone lysine methylation	4 out of 6582 genes, 0.1%	1
								RNA interference	8 out of 6582 genes, 0.1%	1
								regulation of programmed cell death	8 out of 6582 genes, 0.1%	1
								pentose metabolic process	13 out of 6582 genes, 0.2%	1
								leucine metabolic process	7 out of 6582 genes, 0.1%	1
								regulation of actin cytoskeleton organization	7 out of 6582 genes, 0.1%	1
								regulation of actin filament-based process	7 out of 6582 genes, 0.1%	1
								galactose metabolic process	3 out of 6582 genes, 0.0%	1
								IMP biosynthetic process	3 out of 6582 genes, 0.0%	1
								response to nutrient	3 out of 6582 genes, 0.0%	1
								IMP metabolic process	3 out of 6582 genes, 0.0%	1
								short-day photoperiodism	3 out of 6582 genes, 0.0%	1
								shoot morphogenesis	12 out of 6582 genes, 0.2%	1
								gene silencing by RNA	12 out of 6582 genes, 0.2%	1
								posttranscriptional gene silencing by RNA	12 out of 6582 genes, 0.2%	1
								phenylpropanoid biosynthetic process	59 out of 6582 genes, 0.9%	1
								signal transmission via phosphorylation event	6 out of 6582 genes, 0.1%	1
								aromatic compound biosynthetic process	65 out of 6582 genes, 1.0%	1
								response to other organism	153 out of 6582 genes, 2.3%	1
								protein phosphorylation	36 out of 6582 genes, 0.6%	1
								cellular ion homeostasis	27 out of 6582 genes, 0.4%	1
								cellular chemical homeostasis	27 out of 6582 genes, 0.4%	1
								seed germination	20 out of 6582 genes, 0.3%	1
								seedling development	20 out of 6582 genes, 0.3%	1
								asymmetric cell division	2 out of 6582 genes, 0.0%	1
								dorsal/ventral pattern formation	2 out of 6582 genes, 0.0%	1
								neutral amino acid transport	2 out of 6582 genes, 0.0%	1
								S-methylmethionine metabolic process	2 out of 6582 genes, 0.0%	1
								ribosome assembly	2 out of 6582 genes, 0.0%	1
								positive regulation of growth	2 out of 6582 genes, 0.0%	1
								polyol biosynthetic process	2 out of 6582 genes, 0.0%	1
								multicellular organismal movement	2 out of 6582 genes, 0.0%	1
								nucleobase metabolic process	13 out of 6582 genes, 0.2%	1
								regulation of response to stress	13 out of 6582 genes, 0.2%	1
								acetyl-CoA metabolic process	8 out of 6582 genes, 0.1%	1
								salicylic acid metabolic process	8 out of 6582 genes, 0.1%	1
								coenzyme biosynthetic process	30 out of 6582 genes, 0.5%	1
								response to chemical stimulus	797 out of 6582 genes, 12.0%	1
								phosphate metabolic process		1
								posttranscriptional gene silencing	12 out of 6582 genes, 0.2%	1
								positive regulation of catalytic activity	4 out of 6582 genes, 0.1%	1
								signaling pathway	367 out of 6582 genes, 5.6%	1
								defense response to bacterium	11 out of 6582 genes, 0.2%	1
								glycolipid metabolic process	7 out of 6582 genes, 0.1%	1
								post-embryonic organ development	62 out of 6582 genes, 0.9%	1
								nucleoside monophosphate metabolic process	15 out of 6582 genes, 0.2%	1
								immune system process	46 out of 6582 genes, 0.7%	1
								embryo development	25 out of 6582 genes, 0.4%	1
								phosphoinositide metabolic process	10 out of 6582 genes, 0.2%	1
								sulfur compound metabolic process	76 out of 6582 genes, 1.2%	1
								unidimensional cell growth	14 out of 6582 genes, 0.2%	1
								developmental growth involved in morphogenesis	14 out of 6582 genes, 0.2%	1
								nitrogen compound transport	35 out of 6582 genes, 0.6%	1
								membrane lipid metabolic process	13 out of 6582 genes, 0.2%	1
								cell fate commitment	13 out of 6582 genes, 0.2%	1
								activation of innate immune response	9 out of 6582 genes, 0.1%	1
								activation of immune response	9 out of 6582 genes, 0.1%	1
								positive regulation of immune system process	9 out of 6582 genes, 0.1%	1
								positive regulation of defense response	9 out of 6582 genes, 0.1%	1
								regulation of innate immune response	9 out of 6582 genes, 0.1%	1
								positive regulation of innate immune response	9 out of 6582 genes, 0.1%	1
								positive regulation of response to stimulus	9 out of 6582 genes, 0.1%	1
								positive regulation of immune response	9 out of 6582 genes, 0.1%	1
								phosphorylation	40 out of 6582 genes, 0.7%	1
								peptide transport	22 out of 6582 genes, 0.3%	1
								aromatic amino acid family metabolic process	17 out of 6582 genes, 0.3%	1
								response to organic substance	517 out of 6582 genes, 7.9%	1
								male meiosis	3 out of 6582 genes, 0.0%	1
								indoleacetic acid metabolic process	3 out of 6582 genes, 0.0%	1
								response to boron	3 out of 6582 genes, 0.0%	1
								vesicle organization	3 out of 6582 genes, 0.0%	1
								cellular developmental process	191 out of 6582 genes, 2.9%	1
								auxin polar transport	8 out of 6582 genes, 0.1%	1
								cell wall modification	25 out of 6582 genes, 0.4%	1
								protein import into nucleus	5 out of 6582 genes, 0.1%	1
								sphingolipid metabolic process	5 out of 6582 genes, 0.1%	1
								protein localization to nucleus	5 out of 6582 genes, 0.1%	1
								nuclear import	5 out of 6582 genes, 0.1%	1
								cellular component morphogenesis	123 out of 6582 genes, 1.9%	1
								regulation of cellular metabolic process	75 out of 6582 genes, 1.2%	1
								phospholipid metabolic process	34 out of 6582 genes, 0.5%	1
								regulation of cellular protein metabolic process	7 out of 6582 genes, 0.1%	1
								regulation of protein metabolic process	7 out of 6582 genes, 0.1%	1
								regulation of cell cycle process	10 out of 6582 genes, 0.2%	1
								drug transport	17 out of 6582 genes, 0.3%	1
								oxylipin metabolic process	17 out of 6582 genes, 0.3%	1
								response to drug	17 out of 6582 genes, 0.3%	1
								cell proliferation	13 out of 6582 genes, 0.2%	1
								embryonic axis specification	4 out of 6582 genes, 0.1%	1
								organelle fission	4 out of 6582 genes, 0.1%	1
								sexual reproduction	16 out of 6582 genes, 0.3%	1
								regulation of immune system process	9 out of 6582 genes, 0.1%	1
								regulation of immune response	9 out of 6582 genes, 0.1%	1
								ion transport	176 out of 6582 genes, 2.7%	1
								purine base metabolic process	6 out of 6582 genes, 0.1%	1
								detection of hormone stimulus	6 out of 6582 genes, 0.1%	1
								detection of endogenous stimulus	6 out of 6582 genes, 0.1%	1
								shoot system development	57 out of 6582 genes, 0.9%	1
								shoot development	57 out of 6582 genes, 0.9%	1
								cellular biosynthetic process	952 out of 6582 genes, 14.5%	1
								oligosaccharide metabolic process	28 out of 6582 genes, 0.4%	1
								acetyl-CoA biosynthetic process	2 out of 6582 genes, 0.0%	1
								pyrimidine nucleoside metabolic process	2 out of 6582 genes, 0.0%	1
								post-Golgi vesicle-mediated transport	2 out of 6582 genes, 0.0%	1
								vesicle coating	2 out of 6582 genes, 0.0%	1
								folic acid-containing compound biosynthetic process	2 out of 6582 genes, 0.0%	1
								regulation of stomatal movement	2 out of 6582 genes, 0.0%	1
								O-glycoside metabolic process	2 out of 6582 genes, 0.0%	1
								O-glycoside biosynthetic process	2 out of 6582 genes, 0.0%	1
								cellular component disassembly	2 out of 6582 genes, 0.0%	1
								macromolecular complex disassembly	2 out of 6582 genes, 0.0%	1
								response to cytokine stimulus	2 out of 6582 genes, 0.0%	1
								amino acid transport	15 out of 6582 genes, 0.2%	1
								detection of external stimulus	15 out of 6582 genes, 0.2%	1
								RNA splicing	18 out of 6582 genes, 0.3%	1
								vitamin biosynthetic process	8 out of 6582 genes, 0.1%	1
								developmental maturation	8 out of 6582 genes, 0.1%	1
								cell maturation	8 out of 6582 genes, 0.1%	1
								trichoblast maturation	8 out of 6582 genes, 0.1%	1
								flavone metabolic process	8 out of 6582 genes, 0.1%	1
								flavone biosynthetic process	8 out of 6582 genes, 0.1%	1
								catabolic process	274 out of 6582 genes, 4.2%	1
								regulation of response to stimulus	14 out of 6582 genes, 0.2%	1
								disaccharide metabolic process	26 out of 6582 genes, 0.4%	1
								anatomical structure morphogenesis	246 out of 6582 genes, 3.7%	1
								biosynthetic process	974 out of 6582 genes, 14.8%	1
								cellular response to chemical stimulus	202 out of 6582 genes, 3.1%	1
								fertilization	10 out of 6582 genes, 0.2%	1
								DNA replication	16 out of 6582 genes, 0.3%	1
								pyruvate metabolic process	3 out of 6582 genes, 0.0%	1
								circadian rhythm	3 out of 6582 genes, 0.0%	1
								peptide metabolic process	9 out of 6582 genes, 0.1%	1
								response to fungus	22 out of 6582 genes, 0.3%	1
								defense response to fungus	22 out of 6582 genes, 0.3%	1
								terpenoid metabolic process	45 out of 6582 genes, 0.7%	1
								cellular response to organic substance	199 out of 6582 genes, 3.0%	1
								cellular response to starvation	34 out of 6582 genes, 0.5%	1
								response to starvation	34 out of 6582 genes, 0.5%	1
								positive regulation of organelle organization	4 out of 6582 genes, 0.1%	1
								S-glycoside catabolic process	4 out of 6582 genes, 0.1%	1
								glycosinolate catabolic process	4 out of 6582 genes, 0.1%	1
								membrane lipid biosynthetic process	4 out of 6582 genes, 0.1%	1
								positive regulation of cellular component organization	4 out of 6582 genes, 0.1%	1
								positive regulation of cytoskeleton organization	4 out of 6582 genes, 0.1%	1
								protein localization in endoplasmic reticulum	4 out of 6582 genes, 0.1%	1
								microtubule cytoskeleton organization	8 out of 6582 genes, 0.1%	1
								protein deacetylation	8 out of 6582 genes, 0.1%	1
								protein deacylation	8 out of 6582 genes, 0.1%	1
								developmental process involved in reproduction	365 out of 6582 genes, 5.5%	1
								protein localization to organelle	10 out of 6582 genes, 0.2%	1
								phosphorus metabolic process	74 out of 6582 genes, 1.1%	1
								trehalose metabolic process	12 out of 6582 genes, 0.2%	1
								glycoside catabolic process	5 out of 6582 genes, 0.1%	1
								endocytosis	9 out of 6582 genes, 0.1%	1
								membrane invagination	9 out of 6582 genes, 0.1%	1
								DNA-dependent DNA replication	11 out of 6582 genes, 0.2%	1
								cell plate assembly	2 out of 6582 genes, 0.0%	1
								pseudouridine synthesis	2 out of 6582 genes, 0.0%	1
								cell killing	2 out of 6582 genes, 0.0%	1
								purine transport	2 out of 6582 genes, 0.0%	1
								cell volume homeostasis	2 out of 6582 genes, 0.0%	1
								pyrimidine nucleoside monophosphate biosynthetic process	2 out of 6582 genes, 0.0%	1
								oligosaccharide biosynthetic process	2 out of 6582 genes, 0.0%	1
								plant-type hypersensitive response	2 out of 6582 genes, 0.0%	1
								multidimensional cell growth	2 out of 6582 genes, 0.0%	1
								gas transport	2 out of 6582 genes, 0.0%	1
								host programmed cell death induced by symbiont	2 out of 6582 genes, 0.0%	1
								intracellular protein transport	65 out of 6582 genes, 1.0%	1
								regulation of apoptosis	3 out of 6582 genes, 0.0%	1
								negative regulation of apoptosis	3 out of 6582 genes, 0.0%	1
								negative regulation of programmed cell death	3 out of 6582 genes, 0.0%	1
								inositol phosphate metabolic process	3 out of 6582 genes, 0.0%	1
								negative regulation of cell death	3 out of 6582 genes, 0.0%	1
								trichoblast differentiation	8 out of 6582 genes, 0.1%	1
								protein lipidation	6 out of 6582 genes, 0.1%	1
								lipoprotein metabolic process	6 out of 6582 genes, 0.1%	1
								lipoprotein biosynthetic process	6 out of 6582 genes, 0.1%	1
								regulation of cytoskeleton organization	10 out of 6582 genes, 0.2%	1
								epidermal cell differentiation	24 out of 6582 genes, 0.4%	1
								sulfur compound biosynthetic process	30 out of 6582 genes, 0.5%	1
								recombinational repair	4 out of 6582 genes, 0.1%	1
								iron ion transport	4 out of 6582 genes, 0.1%	1
								pollen wall assembly	4 out of 6582 genes, 0.1%	1
								cellular component assembly involved in morphogenesis	4 out of 6582 genes, 0.1%	1
								hormone-mediated signaling pathway	172 out of 6582 genes, 2.6%	1
								glycerophospholipid metabolic process	19 out of 6582 genes, 0.3%	1
								cellular response to hormone stimulus	174 out of 6582 genes, 2.6%	1
								response to bacterium	11 out of 6582 genes, 0.2%	1
								actin cytoskeleton organization	11 out of 6582 genes, 0.2%	1
								oxygen and reactive oxygen species metabolic process	34 out of 6582 genes, 0.5%	1
								cellular response to endogenous stimulus	174 out of 6582 genes, 2.6%	1
								amine transport	30 out of 6582 genes, 0.5%	1
								RNA processing	73 out of 6582 genes, 1.1%	1
								cell morphogenesis involved in differentiation	63 out of 6582 genes, 1.0%	1
								defense response, incompatible interaction	17 out of 6582 genes, 0.3%	1
								phototransduction	12 out of 6582 genes, 0.2%	1
								detection of abiotic stimulus	12 out of 6582 genes, 0.2%	1
								detection of light stimulus	12 out of 6582 genes, 0.2%	1
								actin polymerization or depolymerization	6 out of 6582 genes, 0.1%	1
								nucleobase biosynthetic process	6 out of 6582 genes, 0.1%	1
								isoprenoid metabolic process	54 out of 6582 genes, 0.9%	1
								divalent metal ion transport	16 out of 6582 genes, 0.2%	1
								pyrimidine nucleotide metabolic process	11 out of 6582 genes, 0.2%	1
								carbohydrate transport	11 out of 6582 genes, 0.2%	1
								regulation of translational termination	3 out of 6582 genes, 0.0%	1
								ER-nucleus signaling pathway	3 out of 6582 genes, 0.0%	1
								glycolipid biosynthetic process	3 out of 6582 genes, 0.0%	1
								regulation of transmembrane transporter activity	3 out of 6582 genes, 0.0%	1
								regulation of transporter activity	3 out of 6582 genes, 0.0%	1
								regulation of ion transmembrane transporter activity	3 out of 6582 genes, 0.0%	1
								regulation of transmembrane transport	3 out of 6582 genes, 0.0%	1
								regulation of ion transmembrane transport	3 out of 6582 genes, 0.0%	1
								regulation of protein complex disassembly	3 out of 6582 genes, 0.0%	1
								production of miRNAs involved in gene silencing by miRNA	2 out of 6582 genes, 0.0%	1
								sphingoid metabolic process	2 out of 6582 genes, 0.0%	1
								regulation of hydrolase activity	7 out of 6582 genes, 0.1%	1
								intracellular protein kinase cascade	4 out of 6582 genes, 0.1%	1
								embryonic pattern specification	4 out of 6582 genes, 0.1%	1
								actin filament organization	10 out of 6582 genes, 0.2%	1
								cellular response to stress	115 out of 6582 genes, 1.7%	1
								regulation of translational elongation	5 out of 6582 genes, 0.1%	1
								regulation of actin polymerization or depolymerization	5 out of 6582 genes, 0.1%	1
								regulation of actin filament length	5 out of 6582 genes, 0.1%	1
								detection of stimulus	24 out of 6582 genes, 0.4%	1
								ethylene mediated signaling pathway	8 out of 6582 genes, 0.1%	1
								cellular response to ethylene stimulus	8 out of 6582 genes, 0.1%	1
								nucleobase, nucleoside, nucleotide and nucleic acid transport	16 out of 6582 genes, 0.3%	1
								developmental process	871 out of 6582 genes, 13.2%	1
								cellular protein localization	67 out of 6582 genes, 1.0%	1
								cellular macromolecule localization	67 out of 6582 genes, 1.0%	1
								regulation of hormone levels	57 out of 6582 genes, 0.9%	1
								regulation of Ras GTPase activity	6 out of 6582 genes, 0.1%	1
								regulation of GTPase activity	6 out of 6582 genes, 0.1%	1
								vesicle docking	6 out of 6582 genes, 0.1%	1
								multicellular organism reproduction	11 out of 6582 genes, 0.2%	1
								multicellular organismal reproductive process	11 out of 6582 genes, 0.2%	1
								detection of chemical stimulus	9 out of 6582 genes, 0.1%	1
								pteridine-containing compound metabolic process	9 out of 6582 genes, 0.1%	1
								DNA repair	40 out of 6582 genes, 0.7%	1
								cell division	30 out of 6582 genes, 0.5%	1
								post-embryonic morphogenesis	33 out of 6582 genes, 0.5%	1
								response to red or far red light	75 out of 6582 genes, 1.1%	1
								tube development	7 out of 6582 genes, 0.1%	1
								pollen tube development	7 out of 6582 genes, 0.1%	1
								M phase of mitotic cell cycle	10 out of 6582 genes, 0.2%	1
								phenylpropanoid metabolic process	71 out of 6582 genes, 1.1%	1
								di-, tri-valent inorganic cation transport	20 out of 6582 genes, 0.3%	1
								response to ethylene stimulus	8 out of 6582 genes, 0.1%	1
								protein ubiquitination	8 out of 6582 genes, 0.1%	1
								response to hormone stimulus	404 out of 6582 genes, 6.1%	1
								multicellular organismal process	620 out of 6582 genes, 9.4%	1
								protein targeting to peroxisome	5 out of 6582 genes, 0.1%	1
								systemic acquired resistance	5 out of 6582 genes, 0.1%	1
								gene silencing by miRNA	5 out of 6582 genes, 0.1%	1
								peroxisomal transport	5 out of 6582 genes, 0.1%	1
								signaling	450 out of 6582 genes, 6.8%	1
								hexose mediated signaling	2 out of 6582 genes, 0.0%	1
								virus-host interaction	2 out of 6582 genes, 0.0%	1
								maintenance of protein localization in endoplasmic reticulum	2 out of 6582 genes, 0.0%	1
								locomotion	2 out of 6582 genes, 0.0%	1
								movement in host	2 out of 6582 genes, 0.0%	1
								spread of virus in host	2 out of 6582 genes, 0.0%	1
								regulation of DNA metabolic process	2 out of 6582 genes, 0.0%	1
								movement in other organism involved in symbiotic interaction	2 out of 6582 genes, 0.0%	1
								movement in host environment	2 out of 6582 genes, 0.0%	1
								movement in environment of other organism involved in symbiotic interaction	2 out of 6582 genes, 0.0%	1
								cellular response to monosaccharide stimulus	2 out of 6582 genes, 0.0%	1
								cellular response to hexose stimulus	2 out of 6582 genes, 0.0%	1
								response to DNA damage stimulus	40 out of 6582 genes, 0.6%	1
								cellular catabolic process	175 out of 6582 genes, 2.7%	1
								cellular membrane organization	37 out of 6582 genes, 0.6%	1
								membrane organization	37 out of 6582 genes, 0.6%	1
								post-embryonic development	238 out of 6582 genes, 3.6%	1
								root epidermal cell differentiation	8 out of 6582 genes, 0.1%	1
								regulation of signal transduction	11 out of 6582 genes, 0.2%	1
								regulation of signaling process	11 out of 6582 genes, 0.2%	1
								regulation of signaling pathway	11 out of 6582 genes, 0.2%	1
								immune response	23 out of 6582 genes, 0.3%	1
								innate immune response	23 out of 6582 genes, 0.3%	1
								maintenance of meristem identity	5 out of 6582 genes, 0.1%	1
								water-soluble vitamin biosynthetic process	5 out of 6582 genes, 0.1%	1
								multicellular organismal development	553 out of 6582 genes, 9.0%	1
								glucosinolate catabolic process	3 out of 6582 genes, 0.0%	1
								regulation of microtubule polymerization or depolymerization	3 out of 6582 genes, 0.0%	1
								positive regulation of microtubule polymerization or depolymerization	3 out of 6582 genes, 0.0%	1
								regulation of microtubule-based process	3 out of 6582 genes, 0.0%	1
								regulation of ion transport	3 out of 6582 genes, 0.0%	1
								regulation of microtubule cytoskeleton organization	3 out of 6582 genes, 0.0%	1
								mRNA processing	10 out of 6582 genes, 0.2%	1
								protein modification process	652 out of 6582 genes, 9.9%	1
								reproduction	409 out of 6582 genes, 6.2%	1
								regulation of cell fate commitment	2 out of 6582 genes, 0.0%	1
								4-hydroxyproline metabolic process	2 out of 6582 genes, 0.0%	1
								negative regulation of DNA binding	2 out of 6582 genes, 0.0%	1
								regulation of binding	2 out of 6582 genes, 0.0%	1
								negative regulation of binding	2 out of 6582 genes, 0.0%	1
								regulation of DNA binding	2 out of 6582 genes, 0.0%	1
								protein modification by small protein conjugation	72 out of 6582 genes, 1.1%	1
								cellular response to stimulus	324 out of 6582 genes, 4.9%	1
								regulation of translation	5 out of 6582 genes, 0.1%	1
								gibberellin metabolic process	5 out of 6582 genes, 0.1%	1
								fruit development	18 out of 6582 genes, 0.3%	1
								seed development	18 out of 6582 genes, 0.3%	1
								cell wall polysaccharide metabolic process	7 out of 6582 genes, 0.1%	1
								cell wall macromolecule metabolic process	7 out of 6582 genes, 0.1%	1
								anatomical structure development	501 out of 6582 genes, 7.6%	1
								carotenoid biosynthetic process	3 out of 6582 genes, 0.0%	1
								glucosinolate metabolic process	3 out of 6582 genes, 0.0%	1
								maintenance of protein location in cell	3 out of 6582 genes, 0.0%	1
								maintenance of protein location	3 out of 6582 genes, 0.0%	1
								maintenance of location	3 out of 6582 genes, 0.0%	1
								maintenance of location in cell	3 out of 6582 genes, 0.0%	1
								pollen development	17 out of 6582 genes, 0.3%	1
								plant-type cell wall organization	12 out of 6582 genes, 0.2%	1
								cell differentiation	121 out of 6582 genes, 1.8%	1
								cell development	93 out of 6582 genes, 1.4%	1
								regulation of Ras protein signal transduction	10 out of 6582 genes, 0.2%	1
								regulation of small GTPase mediated signal transduction	10 out of 6582 genes, 0.2%	1
								macromolecule modification	693 out of 6582 genes, 10.5%	1
								coenzyme metabolic process	54 out of 6582 genes, 0.8%	1
								DNA metabolic process	141 out of 6582 genes, 2.1%	1
								response to toxin	2 out of 6582 genes, 0.0%	1
								phosphatidylglycerol metabolic process	2 out of 6582 genes, 0.0%	1
								regulation of organelle organization	14 out of 6582 genes, 0.2%	1
								membrane docking	6 out of 6582 genes, 0.1%	1
								nucleus organization	5 out of 6582 genes, 0.1%	1
								response to wounding	5 out of 6582 genes, 0.1%	1
								regulation of ARF protein signal transduction	5 out of 6582 genes, 0.1%	1
								DNA recombination	7 out of 6582 genes, 0.1%	1
								karyogamy	4 out of 6582 genes, 0.1%	1
								secretion	4 out of 6582 genes, 0.1%	1
								response to auxin stimulus	8 out of 6582 genes, 0.1%	1
								peroxisome organization	9 out of 6582 genes, 0.1%	1
								secondary metabolic process	128 out of 6582 genes, 1.9%	1
								reproductive process	394 out of 6582 genes, 6.0%	1
								meristem maintenance	23 out of 6582 genes, 0.3%	1
								sucrose metabolic process	3 out of 6582 genes, 0.0%	1
								regulation of mitosis	3 out of 6582 genes, 0.0%	1
								interphase	3 out of 6582 genes, 0.0%	1
								regulation of nuclear division	3 out of 6582 genes, 0.0%	1
								regulation of macromolecule biosynthetic process	57 out of 6582 genes, 0.9%	1
								response to endogenous stimulus	423 out of 6582 genes, 6.4%	1
								metal ion transport	70 out of 6582 genes, 1.1%	1
								plant-type cell wall modification	6 out of 6582 genes, 0.1%	1
								S-glycoside metabolic process	7 out of 6582 genes, 0.1%	1
								glycosinolate metabolic process	7 out of 6582 genes, 0.1%	1
								regulation of GTP catabolic process	7 out of 6582 genes, 0.1%	1
								tryptophan metabolic process	5 out of 6582 genes, 0.1%	1
								indolalkylamine metabolic process	5 out of 6582 genes, 0.1%	1
								proteasomal protein catabolic process	5 out of 6582 genes, 0.1%	1
								glycoside biosynthetic process	5 out of 6582 genes, 0.1%	1
								proteasomal ubiquitin-dependent protein catabolic process	5 out of 6582 genes, 0.1%	1
								phloem or xylem histogenesis	8 out of 6582 genes, 0.1%	1
								regulation of catabolic process	10 out of 6582 genes, 0.2%	1
								negative regulation of developmental process	10 out of 6582 genes, 0.2%	1
								regulation of cell growth	2 out of 6582 genes, 0.0%	1
								pyridoxine metabolic process	2 out of 6582 genes, 0.0%	1
								pyrimidine nucleoside monophosphate metabolic process	2 out of 6582 genes, 0.0%	1
								vitamin B6 metabolic process	2 out of 6582 genes, 0.0%	1
								peptide biosynthetic process	2 out of 6582 genes, 0.0%	1
								intracellular signaling pathway	81 out of 6582 genes, 1.2%	1
								regulation of mitotic cell cycle	3 out of 6582 genes, 0.0%	1
								cell recognition	3 out of 6582 genes, 0.0%	1
								response to gibberellin stimulus	3 out of 6582 genes, 0.0%	1
								gibberellic acid mediated signaling pathway	3 out of 6582 genes, 0.0%	1
								cytokinetic process	3 out of 6582 genes, 0.0%	1
								cellular response to gibberellin stimulus	3 out of 6582 genes, 0.0%	1
								regulation of transcription	30 out of 6582 genes, 0.5%	1
								embryo development ending in seed dormancy	13 out of 6582 genes, 0.2%	1
								two-component signal transduction system (phosphorelay)	24 out of 6582 genes, 0.4%	1
								cation transport	110 out of 6582 genes, 1.7%	1
								regulation of nucleotide catabolic process	7 out of 6582 genes, 0.1%	1
								regulation of cellular catabolic process	7 out of 6582 genes, 0.1%	1
								regulation of purine nucleotide catabolic process	7 out of 6582 genes, 0.1%	1
								regulation of nucleotide metabolic process	8 out of 6582 genes, 0.1%	1
								nucleocytoplasmic transport	8 out of 6582 genes, 0.1%	1
								stem cell maintenance	6 out of 6582 genes, 0.1%	1
								stem cell differentiation	6 out of 6582 genes, 0.1%	1
								stem cell development	6 out of 6582 genes, 0.1%	1
								response to hexose stimulus	9 out of 6582 genes, 0.1%	1
								response to monosaccharide stimulus	9 out of 6582 genes, 0.1%	1
								regulation of biosynthetic process	57 out of 6582 genes, 0.9%	1
								cellular aromatic compound metabolic process	143 out of 6582 genes, 2.2%	1
								protein transport	142 out of 6582 genes, 2.2%	1
								establishment of protein localization	142 out of 6582 genes, 2.2%	1
								organelle fusion	4 out of 6582 genes, 0.1%	1
								multi-organism process	197 out of 6582 genes, 3.0%	1
								meiosis I	2 out of 6582 genes, 0.0%	1
								response to cytokinin stimulus	2 out of 6582 genes, 0.0%	1
								cytokinin mediated signaling pathway	2 out of 6582 genes, 0.0%	1
								positive regulation of intracellular transport	2 out of 6582 genes, 0.0%	1
								regulation of nucleocytoplasmic transport	2 out of 6582 genes, 0.0%	1
								positive regulation of nucleocytoplasmic transport	2 out of 6582 genes, 0.0%	1
								cellular response to cytokinin stimulus	2 out of 6582 genes, 0.0%	1
								folic acid-containing compound metabolic process	6 out of 6582 genes, 0.1%	1
								S-glycoside biosynthetic process	3 out of 6582 genes, 0.0%	1
								glycosinolate biosynthetic process	3 out of 6582 genes, 0.0%	1
								regulation of intracellular transport	3 out of 6582 genes, 0.0%	1
								regulation of cellular localization	3 out of 6582 genes, 0.0%	1
								regulation of primary metabolic process	56 out of 6582 genes, 0.9%	1
								G-protein coupled receptor protein signaling pathway	4 out of 6582 genes, 0.1%	1
								interaction with host	4 out of 6582 genes, 0.1%	1
								glycoside metabolic process	24 out of 6582 genes, 0.4%	1
								indole-containing compound metabolic process	8 out of 6582 genes, 0.1%	1
								ATP biosynthetic process	16 out of 6582 genes, 0.3%	1
								ATP metabolic process	16 out of 6582 genes, 0.3%	1
								mitotic cell cycle	11 out of 6582 genes, 0.2%	1
								response to oxidative stress	25 out of 6582 genes, 0.4%	1
								pyrimidine dimer repair	2 out of 6582 genes, 0.0%	1
								ubiquinone metabolic process	2 out of 6582 genes, 0.0%	1
								response to mechanical stimulus	2 out of 6582 genes, 0.0%	1
								regulation of transcription, DNA-dependent	26 out of 6582 genes, 0.4%	1
								regulation of RNA metabolic process	26 out of 6582 genes, 0.4%	1
								vesicle-mediated transport	61 out of 6582 genes, 0.9%	1
								gametophyte development	73 out of 6582 genes, 1.1%	1
								regulation of localization	6 out of 6582 genes, 0.1%	1
								regulation of transport	6 out of 6582 genes, 0.1%	1
								cell death	22 out of 6582 genes, 0.3%	1
								death	22 out of 6582 genes, 0.3%	1
								regulation of cellular component organization	19 out of 6582 genes, 0.3%	1
								programmed cell death	16 out of 6582 genes, 0.2%	1
								pollination	20 out of 6582 genes, 0.3%	1
								viral reproduction	5 out of 6582 genes, 0.1%	1
								viral reproductive process	5 out of 6582 genes, 0.1%	1
								toxin metabolic process	3 out of 6582 genes, 0.0%	1
								positive regulation of transport	2 out of 6582 genes, 0.0%	1
								proton transport	7 out of 6582 genes, 0.1%	1
								response to reactive oxygen species	19 out of 6582 genes, 0.3%	1
								cellular hormone metabolic process	6 out of 6582 genes, 0.1%	1
								regulation of growth	12 out of 6582 genes, 0.2%	1
								intracellular signal transduction	68 out of 6582 genes, 1.0%	1
								macromolecule localization	173 out of 6582 genes, 2.6%	1
								regulation of cellular macromolecule biosynthetic process	36 out of 6582 genes, 0.5%	1
								regulation of nucleobase, nucleoside, nucleotide and nucleic acid metabolic process	42 out of 6582 genes, 0.6%	1
								regulation of nitrogen compound metabolic process	42 out of 6582 genes, 0.6%	1
								protein localization	149 out of 6582 genes, 2.3%	1
								cotranslational protein targeting to membrane	3 out of 6582 genes, 0.0%	1
								response to symbiont	3 out of 6582 genes, 0.0%	1
								nitrogen compound metabolic process	1107 out of 6582 genes, 16.8%	1
								cellular response to auxin stimulus	4 out of 6582 genes, 0.1%	1
								purine base biosynthetic process	2 out of 6582 genes, 0.0%	1
								purine base salvage	2 out of 6582 genes, 0.0%	1
								hydrogen transport	23 out of 6582 genes, 0.3%	1
								ubiquitin-dependent protein catabolic process	11 out of 6582 genes, 0.2%	1
								meiosis	6 out of 6582 genes, 0.1%	1
								M phase of meiotic cell cycle	6 out of 6582 genes, 0.1%	1
								hemicellulose metabolic process	3 out of 6582 genes, 0.0%	1
								glucuronoxylan metabolic process	3 out of 6582 genes, 0.0%	1
								xylan metabolic process	3 out of 6582 genes, 0.0%	1
								energy coupled proton transport, down electrochemical gradient	4 out of 6582 genes, 0.1%	1
								ATP synthesis coupled proton transport	4 out of 6582 genes, 0.1%	1
								regulation of cellular biosynthetic process	36 out of 6582 genes, 0.5%	1
								protein modification by small protein removal	14 out of 6582 genes, 0.2%	1
								mRNA metabolic process	11 out of 6582 genes, 0.2%	1
								M phase	17 out of 6582 genes, 0.3%	1
								meiotic cell cycle	7 out of 6582 genes, 0.1%	1
								floral organ development	18 out of 6582 genes, 0.3%	1
								cellular nitrogen compound metabolic process	1053 out of 6582 genes, 16.0%	1
								signal transduction	82 out of 6582 genes, 1.2%	1
								negative regulation of cell differentiation	6 out of 6582 genes, 0.1%	1
								cellular metal ion homeostasis	4 out of 6582 genes, 0.1%	1
								metal ion homeostasis	4 out of 6582 genes, 0.1%	1
								cytokinin metabolic process	3 out of 6582 genes, 0.0%	1
								protein modification by small protein conjugation or removal	81 out of 6582 genes, 1.2%	1
								reproductive structure development	99 out of 6582 genes, 1.5%	1
								auxin mediated signaling pathway	2 out of 6582 genes, 0.0%	1
								regulation of cell differentiation	11 out of 6582 genes, 0.2%	1
								embryo sac development	9 out of 6582 genes, 0.1%	1
								nucleobase transport	3 out of 6582 genes, 0.0%	1
								RNA localization	2 out of 6582 genes, 0.0%	1
								RNA export from nucleus	2 out of 6582 genes, 0.0%	1
								mitochondrion organization	2 out of 6582 genes, 0.0%	1
								nucleic acid transport	2 out of 6582 genes, 0.0%	1
								RNA transport	2 out of 6582 genes, 0.0%	1
								nuclear export	2 out of 6582 genes, 0.0%	1
								establishment of RNA localization	2 out of 6582 genes, 0.0%	1
								diterpenoid metabolic process	5 out of 6582 genes, 0.1%	1
								regulation of cellular process	227 out of 6582 genes, 3.4%	1
								cell cycle process	38 out of 6582 genes, 0.6%	1
								purine salvage	3 out of 6582 genes, 0.0%	1
								floral organ formation	3 out of 6582 genes, 0.0%	1
								flower development	69 out of 6582 genes, 1.0%	1
								auxin metabolic process	9 out of 6582 genes, 0.1%	1
								hormone metabolic process	23 out of 6582 genes, 0.3%	1
								lignin metabolic process	4 out of 6582 genes, 0.1%	1
								regulation of timing of meristematic phase transition	4 out of 6582 genes, 0.1%	1
								macromolecule catabolic process	132 out of 6582 genes, 2.0%	1
								dehiscence	2 out of 6582 genes, 0.0%	1
								photomorphogenesis	6 out of 6582 genes, 0.1%	1
								organ formation	4 out of 6582 genes, 0.1%	1
								cell cycle	59 out of 6582 genes, 0.9%	1
								red or far-red light signaling pathway	3 out of 6582 genes, 0.0%	1
								cellular response to abiotic stimulus	3 out of 6582 genes, 0.0%	1
								cellular response to radiation	3 out of 6582 genes, 0.0%	1
								cellular response to light stimulus	3 out of 6582 genes, 0.0%	1
								cellular response to red or far red light	3 out of 6582 genes, 0.0%	1
								floral whorl development	2 out of 6582 genes, 0.0%	1
								signaling process	189 out of 6582 genes, 3.1%	1
								signal transmission	189 out of 6582 genes, 2.9%	1
								regulation of development, heterochronic	6 out of 6582 genes, 0.1%	1
								floral organ morphogenesis	3 out of 6582 genes, 0.0%	1
								post-embryonic organ morphogenesis	3 out of 6582 genes, 0.0%	1
								macromolecule biosynthetic process	536 out of 6582 genes, 8.1%	1
								cellular macromolecule biosynthetic process	536 out of 6582 genes, 8.1%	1
								monovalent inorganic cation transport	10 out of 6582 genes, 0.2%	1
								protein deneddylation	2 out of 6582 genes, 0.0%	1
								regulation of post-embryonic development	7 out of 6582 genes, 0.1%	1
								cellular protein catabolic process	99 out of 6582 genes, 1.5%	1
								establishment of localization	881 out of 6582 genes, 13.4%	1
								localization	891 out of 6582 genes, 13.5%	1
								protein catabolic process	99 out of 6582 genes, 1.5%	1
								symbiosis, encompassing mutualism through parasitism	10 out of 6582 genes, 0.2%	1
								cell cycle phase	19 out of 6582 genes, 0.3%	1
								cellular macromolecule metabolic process	1606 out of 6582 genes, 24.4%	1
								transport	803 out of 6582 genes, 12.2%	1
								modification-dependent protein catabolic process	92 out of 6582 genes, 1.4%	1
								modification-dependent macromolecule catabolic process	92 out of 6582 genes, 1.4%	1
								regulation of multicellular organismal process	21 out of 6582 genes, 0.3%	1
								regulation of multicellular organismal development	21 out of 6582 genes, 0.3%	1
								proteolysis involved in cellular protein catabolic process	92 out of 6582 genes, 1.5%	1
								anatomical structure formation involved in morphogenesis	15 out of 6582 genes, 0.2%	1
								cellular macromolecule catabolic process	102 out of 6582 genes, 1.5%	1
								hydrogen peroxide metabolic process	8 out of 6582 genes, 0.1%	1
								proteolysis	102 out of 6582 genes, 1.5%	1
								interspecies interaction between organisms	10 out of 6582 genes, 0.2%	1
								transcription initiation	2 out of 6582 genes, 0.0%	1
								ion transmembrane transport	6 out of 6582 genes, 0.1%	1
								RNA metabolic process	341 out of 6582 genes, 5.2%	1
								regulation of developmental process	36 out of 6582 genes, 0.5%	1
								regulation of meristem development	5 out of 6582 genes, 0.1%	1
								transmembrane transport	9 out of 6582 genes, 0.1%	1
								nucleobase, nucleoside, nucleotide and nucleic acid metabolic process	755 out of 6582 genes, 11.5%	1
								biological regulation	981 out of 6582 genes, 14.9%	1
								transcription, DNA-dependent	198 out of 6582 genes, 3.2%	1
								RNA biosynthetic process	198 out of 6582 genes, 3.0%	1
								nucleic acid metabolic process	614 out of 6582 genes, 9.0%	1
								regulation of macromolecule metabolic process	482 out of 6582 genes, 7.3%	1
								regulation of biological process	717 out of 6582 genes, 10.9%	1
