# Supplementary material for: Genome-wide transcriptional analysis of two soybean genotypes under dehydration and rehydration conditions
Source: BMC Genomics. 2013 Oct 6;14:687. doi: 10.1186/1471-2164-14-687 (PMC3827939; doi:10.1186/1471-2164-14-687)
Supplement: Additional file 11 — Pathway enrichment analysis of DEGs. Pathway enrichment analyses of DEGs are summarized. [file 1471-2164-14-687-S11.xls]

## Sheet: Sheet1
Additional file 11: Pathway enrichment analysis of DEGs.
Pathway	DEGs	Qvalue	Pathway ID
Ribosome	338	1.69762e-21	ko03010
Photosynthesis	71	8.08451e-10	ko00195
Photosynthesis - antenna proteins	30	1.25692e-06	ko00196
Metabolic pathways	1712	4.83122e-06	ko01100
Porphyrin and chlorophyll metabolism	74	2.25711e-05	ko00860
Biosynthesis of secondary metabolites	950	7.79701e-05	ko01110
Plant hormone signal transduction	573	7.87009e-05	ko04075
Fructose and mannose metabolism	69	0.000387878	ko00051
Amino sugar and nucleotide sugar metabolism	120	0.00118963	ko00520
Protein processing in endoplasmic reticulum	187	0.00126963	ko04141
Fatty acid metabolism	62	0.00302742	ko00071
beta-Alanine metabolism	45	0.00346208	ko00410
Plant-pathogen interaction	529	0.00351208	ko04626
Linoleic acid metabolism	39	0.00423102	ko00591
Carbon fixation in photosynthetic organisms	73	0.00574107	ko00710
Propanoate metabolism	51	0.00574107	ko00640
Valine, leucine and isoleucine degradation	56	0.00574107	ko00280
Cyanoamino acid metabolism	77	0.00848183	ko00460
Selenocompound metabolism	22	0.0234841	ko00450
Histidine metabolism	29	0.0456039	ko00340
Arginine and proline metabolism	67	0.0463318	ko00330
Pyruvate metabolism	86	0.0674155	ko00620
Aminoacyl-tRNA biosynthesis	48	0.0675533	ko00970
Biosynthesis of unsaturated fatty acids	45	0.0858547	ko01040
Indole alkaloid biosynthesis	17	0.114747	ko00901
Glycine, serine and threonine metabolism	55	0.124002	ko00260
Cysteine and methionine metabolism	88	0.124002	ko00270
alpha-Linolenic acid metabolism	70	0.124002	ko00592
Steroid biosynthesis	36	0.124002	ko00100
Glyoxylate and dicarboxylate metabolism	37	0.124002	ko00630
Arachidonic acid metabolism	18	0.124002	ko00590
Inositol phosphate metabolism	71	0.124081	ko00562
Butanoate metabolism	35	0.124081	ko00650
Lysine degradation	37	0.126121	ko00310
Fatty acid biosynthesis	34	0.12842	ko00061
Ascorbate and aldarate metabolism	75	0.136539	ko00053
Starch and sucrose metabolism	199	0.136539	ko00500
Glycolysis / Gluconeogenesis	108	0.145342	ko00010
Glutathione metabolism	74	0.149325	ko00480
RNA polymerase	39	0.170317	ko03020
Lysine biosynthesis	19	0.225283	ko00300
Sulfur relay system	13	0.225283	ko04122
Glycerolipid metabolism	67	0.225283	ko00561
Flavonoid biosynthesis	138	0.233249	ko00941
Tyrosine metabolism	47	0.2442	ko00350
Pentose phosphate pathway	44	0.259352	ko00030
Base excision repair	43	0.297879	ko03410
Flavone and flavonol biosynthesis	43	0.310405	ko00944
Carotenoid biosynthesis	87	0.310405	ko00906
Non-homologous end-joining	10	0.318207	ko03450
Purine metabolism	128	0.318207	ko00230
Nitrogen metabolism	53	0.337124	ko00910
Folate biosynthesis	21	0.339634	ko00790
Citrate cycle (TCA cycle)	41	0.349867	ko00020
Peroxisome	85	0.374503	ko04146
Phenylpropanoid biosynthesis	197	0.448359	ko00940
Riboflavin metabolism	27	0.448359	ko00740
Other glycan degradation	25	0.448359	ko00511
DNA replication	41	0.468126	ko03030
Synthesis and degradation of ketone bodies	7	0.468126	ko00072
Circadian rhythm - plant	109	0.50711	ko04712
Isoquinoline alkaloid biosynthesis	18	0.561543	ko00950
Glycosphingolipid biosynthesis - ganglio series	15	0.561543	ko00604
C5-Branched dibasic acid metabolism	4	0.561543	ko00660
Galactose metabolism	54	0.561543	ko00052
Regulation of autophagy	58	0.600551	ko04140
Nicotinate and nicotinamide metabolism	13	0.600551	ko00760
Alanine, aspartate and glutamate metabolism	58	0.600551	ko00250
Zeatin biosynthesis	61	0.600551	ko00908
Glycosaminoglycan degradation	21	0.600718	ko00531
Benzoxazinoid biosynthesis	23	0.611467	ko00402
Limonene and pinene degradation	72	0.611467	ko00903
Ether lipid metabolism	24	0.624177	ko00565
Brassinosteroid biosynthesis	9	0.629724	ko00905
Ubiquinone and other terpenoid-quinone biosynthesis	36	0.629724	ko00130
Phosphatidylinositol signaling system	61	0.650769	ko04070
Tryptophan metabolism	39	0.670708	ko00380
Glycosphingolipid biosynthesis - globo series	9	0.714541	ko00603
Glycerophospholipid metabolism	73	0.723266	ko00564
Anthocyanin biosynthesis	4	0.726681	ko00942
Stilbenoid, diarylheptanoid and gingerol biosynthesis	102	0.740674	ko00945
Ribosome biogenesis in eukaryotes	131	0.756949	ko03008
Pyrimidine metabolism	101	0.776133	ko00240
Glycosphingolipid biosynthesis - lacto and neolacto series	1	0.817966	ko00601
Other types of O-glycan biosynthesis	14	0.840913	ko00514
Thiamine metabolism	7	0.8559	ko00730
Homologous recombination	35	0.873635	ko03440
Taurine and hypotaurine metabolism	11	0.873635	ko00430
Mismatch repair	24	0.896753	ko03430
Caffeine metabolism	1	0.903044	ko00232
Valine, leucine and isoleucine biosynthesis	24	0.903044	ko00290
Pantothenate and CoA biosynthesis	20	0.925609	ko00770
Sulfur metabolism	21	0.925609	ko00920
Phagosome	89	0.925609	ko04145
RNA transport	192	0.925609	ko03013
Endocytosis	82	0.925609	ko04144
Spliceosome	217	0.925609	ko03040
One carbon pool by folate	15	0.925609	ko00670
Sphingolipid metabolism	27	0.960798	ko00600
N-Glycan biosynthesis	24	1	ko00510
RNA degradation	110	1	ko03018
Glycosylphosphatidylinositol(GPI)-anchor biosynthesis	11	1	ko00563
Glucosinolate biosynthesis	13	1	ko00966
Phenylalanine metabolism	76	1	ko00360
Tropane, piperidine and pyridine alkaloid biosynthesis	15	1	ko00960
Natural killer cell mediated cytotoxicity	32	1	ko04650
Fatty acid elongation in mitochondria	1	1	ko00062
Phenylalanine, tyrosine and tryptophan biosynthesis	21	1	ko00400
Protein export	25	1	ko03060
mRNA surveillance pathway	114	1	ko03015
Vitamin B6 metabolism	8	1	ko00750
Pentose and glucuronate interconversions	72	1	ko00040
ABC transporters	46	1	ko02010
Monoterpenoid biosynthesis	1	1	ko00902
Diterpenoid biosynthesis	23	1	ko00904
Nucleotide excision repair	48	1	ko03420
Ubiquitin mediated proteolysis	124	1	ko04120
Proteasome	29	1	ko03050
Oxidative phosphorylation	72	1	ko00190
Terpenoid backbone biosynthesis	26	1	ko00900
Circadian rhythm - mammal	6	1	ko04710
SNARE interactions in vesicular transport	27	1	ko04130
Basal transcription factors	29	1	ko03022
