# Supplementary material for: Genome-wide transcriptional analysis of two soybean genotypes under dehydration and rehydration conditions
Source: BMC Genomics. 2013 Oct 6;14:687. doi: 10.1186/1471-2164-14-687 (PMC3827939; doi:10.1186/1471-2164-14-687)
Supplement: Additional file 12 — Evaluation of housekeeping gene expression stability using geNorm software. Stabilities of TUA, UBQ, ACT2/7, UKN2, and HDC housekeeping genes were analyzed. [file 1471-2164-14-687-S12.xls]

## Sheet: Sheet1
Additional file 12. Evaluate the stable of housekeeping genes with geNorm software
	A									B
	C
										D
