# Supplementary material for: Genome-wide transcriptional analysis of two soybean genotypes under dehydration and rehydration conditions
Source: BMC Genomics. 2013 Oct 6;14:687. doi: 10.1186/1471-2164-14-687 (PMC3827939; doi:10.1186/1471-2164-14-687)
Supplement: Additional file 13 — Standardized calculation of a selected gene. The expression level of one randomly chosen gene was compared between DGE and QRT-PCR results. [file 1471-2164-14-687-S13.xls]

## Sheet: example calculations
Additional file S13. Standardized calculation of the selected gene
	For example with one gene
	Illumina/solexa Sequencing
（JW10R∩JW0R)vs.JD10R	Gene	TPM-（JW10R∩JW0R)	TPM-JD10R	log2 Ratio(JW10R∩JW0R)/JD10R	blast nr
	Glyma19g38570.1	93.07	8.01	3.53844	syntaxin, plant, putative
			Ct value	mean Ct	Quantity		Quantity：comparative Ct method, using amplification efficiencies indicated above, and setting highest relative expression level to 1
	HDC	JW10R∩JW0R	24.26	24.31	1		Glyma19g38570.1 was the different expressed gene in （JW10R∩JW0R)vs.JD10R
		JW10R∩JW0R	24.36
		JD10R	25.6	25.595	0.411343
		JD10R	25.59
	UKN2	JW10R∩JW0R	22.63	22.765	1		amplification efficiency		2=100%
		JW10R∩JW0R	22.9				HDC	1.99632
		JD10R	23.96	23.94	0.44985		UKN2	1.97361
		JD10R	23.92				ACT2/7	1.98476
	ACT2/7	JW10R∩JW0R	17.98	18.005	1		GOI	1.99584
		JW10R∩JW0R	18.03
		JD10R	19.65	19.695	0.313959
		JD10R	19.74
	Gene of interest （GOI）	JW10R∩JW0R	19.3	19.265	1
	(Glyma19g38570.1)	JW10R∩JW0R	19.23
		JD10R	22.48	22.495	0.107299
		JD10R	22.51
	normalization factors（NF）	factor
	NFJW10R∩JW0R	1
	NFJD10R	0.387301
	normalized expression levels	expression level
	GOInormJW10R∩JW0R	1
	GOInorm JD10R	0.277042
	rescaled norm. expression	expression level
	GOInorm/rescaled JW10R∩JW0R	3.60956
	GOInorm/rescaled JD10R	1
